# Supplementary material for: rec-YnH enables simultaneous many-by-many detection of direct protein–protein and protein–RNA interactions
Source: Nat Commun. 2018 Sep 14;9:3747. doi: 10.1038/s41467-018-06128-x (PMC6138660; doi:10.1038/s41467-018-06128-x)
Supplement: Supplementary file 4 — Supplementary Data 1 [file 41467_2018_6128_MOESM4_ESM.xlsx]

## Sheet: Supplementary Dataset 1
Supplementary Dataset 1. List of X76 input protein library
For the yeast two hybrid control, largeT, lam, and p53 genes were cloned from Clonetech Matchmaker Gold Y2H system.
Index	Protein Symbol	Uniprot ID	Protein names	Length	Etc.
1	ADRM1	Q16186	Proteasomal ubiquitin receptor ADRM1 (110 kDa cell membrane glycoprotein) (Gp110) (Adhesion-regulating molecule 1) (ARM-1) (Proteasome regulatory particle non-ATPase 13) (hRpn13) (Rpn13 homolog)	407	X76
2	AP2B1	P63010	AP-2 complex subunit beta (AP105B) (Adaptor protein complex AP-2 subunit beta) (Adaptor-related protein complex 2 subunit beta) (Beta-2-adaptin) (Beta-adaptin) (Clathrin assembly protein complex 2 beta large chain) (Plasma membrane adaptor HA2/AP2 adaptin beta subunit)	937	X76
3	ARL2	P36404	ADP-ribosylation factor-like protein 2	184	X76
4	BCL2L2	Q92843	Bcl-2-like protein 2 (Bcl2-L-2) (Apoptosis regulator Bcl-W)	193	X76
5	BIK	Q13323	Bcl-2-interacting killer (Apoptosis inducer NBK) (BIP1) (BP4)	160	X76
6	BNIP3	Q12983	BCL2/adenovirus E1B 19 kDa protein-interacting protein 3	259	X76
7	BNIP3L	O60238	BCL2/adenovirus E1B 19 kDa protein-interacting protein 3-like (Adenovirus E1B19K-binding protein B5) (BCL2/adenovirus E1B 19 kDa protein-interacting protein 3A) (NIP3-like protein X) (NIP3L)	219	X76
8	BRMS1	Q9HCU9	Breast cancer metastasis-suppressor 1	246	X76
9	BTG1	P62324	Protein BTG1 (B-cell translocation gene 1 protein)	171	X76
10	CCL14	Q16627	C-C motif chemokine 14 (Chemokine CC-1/CC-3) (HCC-1/HCC-3) (HCC-1(1-74)) (NCC-2) (Small-inducible cytokine A14) [Cleaved into: HCC-1(3-74); HCC-1(4-74); HCC-1(9-74)]	93	X76
11	CCND2	P30279	G1/S-specific cyclin-D2	289	X76
12	CCND3	P30281	G1/S-specific cyclin-D3	292	X76
13	CDK4	P11802	Cyclin-dependent kinase 4 (EC 2.7.11.22) (Cell division protein kinase 4) (PSK-J3)	303	X76
14	CDK6	Q00534	Cyclin-dependent kinase 6 (EC 2.7.11.22) (Cell division protein kinase 6) (Serine/threonine-protein kinase PLSTIRE)	326	X76
15	CDKN1A	P38936	Cyclin-dependent kinase inhibitor 1 (CDK-interacting protein 1) (Melanoma differentiation-associated protein 6) (MDA-6) (p21)	164	X76
16	CDKN2D	P55273	Cyclin-dependent kinase 4 inhibitor D (p19-INK4d)	166	X76
17	CEP55	Q53EZ4	Centrosomal protein of 55 kDa (Cep55) (Up-regulated in colon cancer 6)	464	X76
18	CNOT7	Q9UIV1	CCR4-NOT transcription complex subunit 7 (EC 3.1.13.4) (BTG1-binding factor 1) (CCR4-associated factor 1) (CAF-1) (Caf1a)	285	X76
19	CTBP1	Q13363	C-terminal-binding protein 1 (CtBP1) (EC 1.1.1.-)	440	X76
20	DAPK1	P53355	Death-associated protein kinase 1 (DAP kinase 1) (EC 2.7.11.1)	1430	X76
21	DDX39A	O00148	ATP-dependent RNA helicase DDX39A (EC 3.6.4.13) (DEAD box protein 39) (Nuclear RNA helicase URH49)	427	X76
22	DMRTB1	Q96MA1	Doublesex- and mab-3-related transcription factor B1	342	X76
23	EIF4EBP2	Q13542	Eukaryotic translation initiation factor 4E-binding protein 2 (4E-BP2) (eIF4E-binding protein 2)	120	X76
24	EXOSC1	Q9Y3B2	Exosome complex component CSL4 (Exosome component 1)	195	X76
25	EXOSC5	Q9NQT4	Exosome complex component RRP46 (Chronic myelogenous leukemia tumor antigen 28) (Exosome component 5) (Ribosomal RNA-processing protein 46) (p12B)	235	X76
26	FHL3	Q13643	Four and a half LIM domains protein 3 (FHL-3) (Skeletal muscle LIM-protein 2) (SLIM-2)	280	X76
27	GAA	P10253	Lysosomal alpha-glucosidase (EC 3.2.1.20) (Acid maltase) (Aglucosidase alfa) [Cleaved into: 76 kDa lysosomal alpha-glucosidase; 70 kDa lysosomal alpha-glucosidase]	952	X76
28	IGF2	P01344	Insulin-like growth factor II (IGF-II) (Somatomedin-A) (T3M-11-derived growth factor) [Cleaved into: Insulin-like growth factor II; Insulin-like growth factor II Ala-25 Del; Preptin]	180	X76
29	IKZF1	Q13422	DNA-binding protein Ikaros (Ikaros family zinc finger protein 1) (Lymphoid transcription factor LyF-1)	519	X76
30	IKZF5	Q9H5V7	Zinc finger protein Pegasus (Ikaros family zinc finger protein 5)	419	X76
31	KLF3	P57682	Krueppel-like factor 3 (Basic krueppel-like factor) (CACCC-box-binding protein BKLF) (TEF-2)	345	X76
32	LSM2	Q9Y333	U6 snRNA-associated Sm-like protein LSm2 (Protein G7b) (Small nuclear ribonuclear protein D homolog) (snRNP core Sm-like protein Sm-x5)	95	X76
33	LSM3	P62310	U6 snRNA-associated Sm-like protein LSm3	102	X76
34	MME	P08473	Neprilysin (EC 3.4.24.11) (Atriopeptidase) (Common acute lymphocytic leukemia antigen) (CALLA) (Enkephalinase) (Neutral endopeptidase 24.11) (NEP) (Neutral endopeptidase) (Skin fibroblast elastase) (SFE) (CD antigen CD10)	750	X76
35	MORF4L1	Q9UBU8	Mortality factor 4-like protein 1 (MORF-related gene 15 protein) (Protein MSL3-1) (Transcription factor-like protein MRG15)	362	X76
36	MRFAP1	Q9Y605	MORF4 family-associated protein 1 (Protein PGR1) (Protein associated with MRG of 14 kDa)	127	X76
37	MRFAP1L1	Q96HT8	MORF4 family-associated protein 1-like 1	127	X76
38	MTA1	Q13330	Metastasis-associated protein MTA1	715	X76
39	NMI	Q13287	N-myc-interactor (Nmi) (N-myc and STAT interactor)	307	X76
40	OR10AG1	Q8NH19	Olfactory receptor 10AG1 (Olfactory receptor OR11-160)	301	X76
41	PCNA	P12004	Proliferating cell nuclear antigen (PCNA) (Cyclin)	261	X76
42	PIAS1	O75925	E3 SUMO-protein ligase PIAS1 (EC 6.3.2.-) (DEAD/H box-binding protein 1) (Gu-binding protein) (GBP) (Protein inhibitor of activated STAT protein 1) (RNA helicase II-binding protein)	651	X76
43	PPID	Q08752	Peptidyl-prolyl cis-trans isomerase D (PPIase D) (EC 5.2.1.8) (40 kDa peptidyl-prolyl cis-trans isomerase) (Cyclophilin-40) (CYP-40) (Cyclophilin-related protein) (Rotamase D)	370	X76
44	PSMC1	P62191	26S proteasome regulatory subunit 4 (P26s4) (26S proteasome AAA-ATPase subunit RPT2) (Proteasome 26S subunit ATPase 1)	440	X76
45	PSMC2	P35998	26S proteasome regulatory subunit 7 (26S proteasome AAA-ATPase subunit RPT1) (Proteasome 26S subunit ATPase 2) (Protein MSS1)	433	X76
46	PSMD2	Q13200	26S proteasome non-ATPase regulatory subunit 2 (26S proteasome regulatory subunit RPN1) (26S proteasome regulatory subunit S2) (26S proteasome subunit p97) (Protein 55.11) (Tumor necrosis factor type 1 receptor-associated protein 2)	908	X76
47	PSMD5	Q16401	26S proteasome non-ATPase regulatory subunit 5 (26S protease subunit S5 basic) (26S proteasome subunit S5B)	504	X76
48	QKI	Q96PU8	Protein quaking (Hqk) (HqkI)	341	X76
49	RBBP4	Q09028	Histone-binding protein RBBP4 (Chromatin assembly factor 1 subunit C) (CAF-1 subunit C) (Chromatin assembly factor I p48 subunit) (CAF-I 48 kDa subunit) (CAF-I p48) (Nucleosome-remodeling factor subunit RBAP48) (Retinoblastoma-binding protein 4) (RBBP-4) (Retinoblastoma-binding protein p48)	425	X76
50	RBBP8	Q99708	DNA endonuclease RBBP8 (EC 3.1.-.-) (CtBP-interacting protein) (CtIP) (Retinoblastoma-binding protein 8) (RBBP-8) (Retinoblastoma-interacting protein and myosin-like) (RIM) (Sporulation in the absence of SPO11 protein 2 homolog) (SAE2)	897	X76
51	RBFOX2	O43251	RNA binding protein fox-1 homolog 2 (Fox-1 homolog B) (Hexaribonucleotide-binding protein 2) (RNA-binding motif protein 9) (RNA-binding protein 9) (Repressor of tamoxifen transcriptional activity)	390	X76
52	RBPMS	Q93062	RNA-binding protein with multiple splicing (RBP-MS) (Heart and RRM expressed sequence) (Hermes)	196	X76
53	REEP2	Q9BRK0	Receptor expression-enhancing protein 2	252	X76
54	RING1	Q06587	E3 ubiquitin-protein ligase RING1 (EC 2.3.2.27) (Polycomb complex protein RING1) (RING finger protein 1) (RING-type E3 ubiquitin transferase RING1) (Really interesting new gene 1 protein)	406	X76
55	RYBP	Q8N488	RING1 and YY1-binding protein (Apoptin-associating protein 1) (APAP-1) (Death effector domain-associated factor) (DED-associated factor) (YY1 and E4TF1-associated factor 1)	228	X76
56	S100A1	P23297	Protein S100-A1 (S-100 protein alpha chain) (S-100 protein subunit alpha) (S100 calcium-binding protein A1)	94	X76
57	S100B	P04271	Protein S100-B (S-100 protein beta chain) (S-100 protein subunit beta) (S100 calcium-binding protein B)	92	X76
58	S100P	P25815	Protein S100-P (Migration-inducing gene 9 protein) (MIG9) (Protein S100-E) (S100 calcium-binding protein P)	95	X76
59	SARNP	P82979	SAP domain-containing ribonucleoprotein (Cytokine-induced protein of 29 kDa) (Nuclear protein Hcc-1) (Proliferation-associated cytokine-inducible protein CIP29)	210	X76
60	SH3GLB1	Q9Y371	Endophilin-B1 (Bax-interacting factor 1) (Bif-1) (SH3 domain-containing GRB2-like protein B1)	365	X76
61	SH3GLB2	Q9NR46	Endophilin-B2 (SH3 domain-containing GRB2-like protein B2)	395	X76
62	SNX32	Q86XE0	Sorting nexin-32 (Sorting nexin-6B)	403	X76
63	STMN2	Q93045	Stathmin-2 (Superior cervical ganglion-10 protein) (Protein SCG10)	179	X76
64	STX4	Q12846	Syntaxin-4 (Renal carcinoma antigen NY-REN-31)	297	X76
65	SUPT4H1	P63272	Transcription elongation factor SPT4 (hSPT4) (DRB sensitivity-inducing factor 14 kDa subunit) (DSIF p14) (DRB sensitivity-inducing factor small subunit) (DSIF small subunit)	117	X76
66	SUPT5H	O00267	Transcription elongation factor SPT5 (hSPT5) (DRB sensitivity-inducing factor 160 kDa subunit) (DSIF p160) (DRB sensitivity-inducing factor large subunit) (DSIF large subunit) (Tat-cotransactivator 1 protein) (Tat-CT1 protein)	1087	X76
67	TEX11	Q8IYF3	Testis-expressed protein 11	940	X76
68	TOPBP1	Q92547	DNA topoisomerase 2-binding protein 1 (DNA topoisomerase II-beta-binding protein 1) (TopBP1) (DNA topoisomerase II-binding protein 1)	1522	X76
69	TSG101	Q99816	Tumor susceptibility gene 101 protein (ESCRT-I complex subunit TSG101)	390	X76
70	UBE2I	P63279	SUMO-conjugating enzyme UBC9 (EC 2.3.2.-) (RING-type E3 SUMO transferase UBC9) (SUMO-protein ligase) (Ubiquitin carrier protein 9) (Ubiquitin carrier protein I) (Ubiquitin-conjugating enzyme E2 I) (Ubiquitin-protein ligase I) (p18)	158	X76
71	UCHL5	Q9Y5K5	Ubiquitin carboxyl-terminal hydrolase isozyme L5 (UCH-L5) (EC 3.4.19.12) (Ubiquitin C-terminal hydrolase UCH37) (Ubiquitin thioesterase L5)	329	X76
72	VAMP2	P63027	Vesicle-associated membrane protein 2 (VAMP-2) (Synaptobrevin-2)	116	X76
73	VAMP3	Q15836	Vesicle-associated membrane protein 3 (VAMP-3) (Cellubrevin) (CEB) (Synaptobrevin-3)	100	X76
74	lam		Y2H control		X76
75	largeT		Y2H control		X76
76	P53		Y2H control		X76
