# Supplementary material for: rec-YnH enables simultaneous many-by-many detection of direct protein–protein and protein–RNA interactions
Source: Nat Commun. 2018 Sep 14;9:3747. doi: 10.1038/s41467-018-06128-x (PMC6138660; doi:10.1038/s41467-018-06128-x)
Supplement: Supplementary file 5 — Supplementary Data 2 [file 41467_2018_6128_MOESM5_ESM.xlsx]

## Sheet: Supplementary Dataset 2
Supplementary Dataset 2. Read mapping statistics. PPI read mapping was based on blastn-short and allow 10nt shift.
Exp 4 and Exp 5 are technical replicates. Sequencing depth is calculated as # of raw read counts divided by all combinatorial PPI pairs (5396=71x76). Each experiment was done by single MiSeq sequencing. Several conditions were multiplexed together.
(related to Fig2A)	Conditions	Plating	Raw read count	R1/R2 Mapping	PPI read count	R1/R2 Mapping (%)	PPI read (%)	PPI read % from R1/R2 mapping	Sequencing depth	Sample complexity	Pair complexity
Exp 1 (X71)	Recombination selection (RS)	plate	2323914	1734773	915100	0.7465	0.3938	0.5275	430.673	0.87	0.963
	Single dropout (RIS)	plate	5760045	4624680	1924195	0.8029	0.3341	0.4161	1067.47
	Double dropout (RIS)	plate	2193771	1638415	779059	0.7468	0.3551	0.4755	406.555
Exp 2 (X71)	Recombination selection (RS)	plate	2882223	2357882	1367370	0.8181	0.4744	0.5799	534.141	0.895	0.974
	Single dropout (RIS)	plate	2479944	1998305	936030	0.8058	0.3774	0.4684	459.589
	Double dropout 1 (RIS)	plate	2863852	2296743	1215139	0.802	0.4243	0.5291	530.736
	Double dropout 2 (RIS)	plate	2152438	1555424	713382	0.7226	0.3314	0.4586	398.895
Exp 3 (X71)	Recombination selection (RS)	Seaprep liquid	2562522	2207834	1450453	0.8616	0.566	0.657	474.893	0.909	0.979
	Single dropout (RIS)	Seaprep liquid	2321645	1982497	1145754	0.8539	0.4935	0.5779	430.253
	Double dropout (RIS)	Seaprep liquid	1437540	1159264	604169	0.8064	0.4203	0.5212	266.408
Exp 4 (X71)	Recombination selection (RS)	Seaprep liquid	3783566	3090428	1490700	0.816803	0.393993	0.48236	701.18	0.846	0.952
	Double dropout (RIS)	Seaprep liquid	3443718	2641434	1188438	0.76703	0.345103	0.449922	638.198
Exp 5 (X71)	Recombination selection (RS)	Seaprep liquid	4293368	3505368	1920425	0.816461	0.4473	0.547853	795.658	0.857	0.958
	Double dropout (RIS)	Seaprep liquid	3150897	2418428	1071150	0.767536	0.339951	0.442912	583.932
					Average	0.795316	0.406903	0.509589	551.327	0.8754	0.9652
					Standard deviation	0.0388999	0.0669093	0.0635759	193.968	0.0300486	0.012816
