# Supplementary material for: rec-YnH enables simultaneous many-by-many detection of direct protein–protein and protein–RNA interactions
Source: Nat Commun. 2018 Sep 14;9:3747. doi: 10.1038/s41467-018-06128-x (PMC6138660; doi:10.1038/s41467-018-06128-x)
Supplement: Supplementary file 6 — Supplementary Data 3 [file 41467_2018_6128_MOESM6_ESM.xlsx]

## Sheet: Supplementary Dataset 3
Supplementary Dataset 3. List of X76 interaction pairs above cutoff (average IS = 1.2) screen results
Bait	Prey	Average IS	Rank	BioGRID	HIPPIE	Found in both direction
TSG101	CEP55	9.55161	1	TRUE	TRUE	TRUE
DMRTB1	RBPMS	7.80617	2			TRUE
CEP55	TSG101	7.23165	3	TRUE	TRUE	TRUE
IKZF5	IKZF1	7.12	4	TRUE	TRUE	FALSE
SH3GLB2	SH3GLB1	6.89081	5	TRUE	TRUE	TRUE
BTG1	CNOT7	6.78859	6	TRUE	TRUE	FALSE
SH3GLB1	SH3GLB2	6.64197	7	TRUE	TRUE	TRUE
p53	largeT	6.52637	8			FALSE
DMRTB1	RBFOX2	6.4248	9	TRUE	TRUE	TRUE
RBPMS	QKI	6.4225	10	TRUE	TRUE	TRUE
RBPMS	RBFOX2	6.22579	11	TRUE	TRUE	TRUE
CCND2	CDK4	6.13581	12	TRUE	TRUE	TRUE
CDKN1A	CCND2	6.08026	13	TRUE	TRUE	TRUE
BCL2L2	BIK	6.03222	14	TRUE	TRUE	TRUE
CCND3	CDK4	5.9806	15	TRUE	TRUE	TRUE
RBFOX2	QKI	5.8671	16	TRUE	TRUE	TRUE
MRFAP1	TEX11	5.85219	17			FALSE
IKZF1	UBE2I	5.79901	18	TRUE	TRUE	FALSE
SARNP	DDX39A	5.65743	19	TRUE	TRUE	TRUE
MORF4L1	TEX11	5.63869	20			FALSE
CDKN1A	PCNA	5.63112	21	TRUE	TRUE	TRUE
UCHL5	ADRM1	5.5995	22	TRUE	TRUE	TRUE
PSMC2	PSMD5	5.58843	23	TRUE	TRUE	TRUE
CDK4	CCND3	5.57566	24	TRUE	TRUE	TRUE
RBFOX2	RBPMS	5.54321	25	TRUE	TRUE	TRUE
DMRTB1	QKI	5.53397	26			TRUE
BNIP3L	BNIP3	5.48851	27	TRUE	TRUE	TRUE
TSG101	DMRTB1	5.33546	28			FALSE
CDK6	CCND3	5.33463	29	TRUE	TRUE	TRUE
EXOSC1	EXOSC5	5.32642	30	TRUE	TRUE	TRUE
BRMS1	NMI	5.29349	31	TRUE	TRUE	TRUE
CCND2	CDKN1A	5.1324	32	TRUE	TRUE	TRUE
QKI	RBPMS	5.08268	33	TRUE	TRUE	TRUE
IKZF5	UBE2I	5.08108	34			FALSE
NMI	BRMS1	5.05444	35	TRUE	TRUE	TRUE
MORF4L1	SH3GLB2	4.95347	36			FALSE
RBPMS	DMRTB1	4.85271	37			TRUE
EXOSC5	SH3GLB2	4.80454	38			FALSE
EXOSC5	EXOSC1	4.75861	39	TRUE	TRUE	TRUE
CCND3	CDK6	4.72815	40	TRUE	TRUE	TRUE
TOPBP1	RBBP8	4.64364	41			FALSE
BCL2L2	BNIP3	4.63303	42			FALSE
STMN2	TEX11	4.60245	43	TRUE	TRUE	FALSE
TSG101	TEX11	4.51004	44			FALSE
TSG101	SH3GLB2	4.39415	45			TRUE
CDKN1A	TEX11	4.34862	46	TRUE	TRUE	FALSE
QKI	RBFOX2	4.32234	47	TRUE	TRUE	TRUE
KLF3	FHL3	4.31745	48	TRUE	TRUE	FALSE
UBE2I	PIAS1	4.28293	49	TRUE	TRUE	TRUE
SNX32	TEX11	4.23849	50			FALSE
CDKN1A	CCND3	4.20038	51	TRUE	TRUE	TRUE
RBFOX2	DMRTB1	4.19106	52	TRUE	TRUE	TRUE
QKI	DMRTB1	4.18153	53			TRUE
CDKN2D	QKI	4.17025	54			FALSE
EXOSC1	DMRTB1	4.09945	55			FALSE
CDK4	CCND2	4.07758	56	TRUE	TRUE	TRUE
DDX39A	UBE2I	3.9864	57			FALSE
BNIP3	BNIP3L	3.94943	58	TRUE	TRUE	TRUE
SH3GLB2	NMI	3.93677	59			FALSE
CCND2	CDK6	3.89445	60	TRUE	TRUE	TRUE
EXOSC5	SH3GLB1	3.86271	61			FALSE
SNX32	TSG101	3.81481	62			FALSE
EIF4EBP2	LSM3	3.73174	63			FALSE
EXOSC1	FHL3	3.70142	64			FALSE
EXOSC5	FHL3	3.69109	65			FALSE
CDK6	CCND2	3.60787	66	TRUE	TRUE	TRUE
CDKN2D	DMRTB1	3.59608	67			FALSE
SH3GLB2	TEX11	3.5958	68			FALSE
EXOSC5	DMRTB1	3.56879	69			FALSE
PIAS1	UBE2I	3.53358	70	TRUE	TRUE	TRUE
MRFAP1L1	TEX11	3.48582	71			FALSE
MORF4L1	MRFAP1L1	3.42536	72	TRUE	TRUE	TRUE
CDKN2D	TSG101	3.38424	73			FALSE
CCND3	CDKN1A	3.31341	74	TRUE	TRUE	TRUE
EXOSC5	NMI	3.30939	75			FALSE
PSMD5	PSMC2	3.29347	76	TRUE	TRUE	TRUE
CCND3	QKI	3.26661	77			FALSE
EXOSC5	TEX11	3.26475	78			FALSE
MRFAP1L1	MORF4L1	3.1708	79	TRUE	TRUE	TRUE
EIF4EBP2	FHL3	3.1276	80			FALSE
PIAS1	TEX11	3.01526	81			FALSE
SUPT4H1	SUPT5H	2.99825	82	TRUE	TRUE	TRUE
NMI	UBE2I	2.88811	83	TRUE	TRUE	FALSE
CDKN2D	SH3GLB2	2.84374	84			FALSE
PIAS1	LSM3	2.77744	85			FALSE
SUPT5H	SUPT4H1	2.71436	86	TRUE	TRUE	TRUE
PSMD2	PSMC1	2.70448	87	TRUE	TRUE	FALSE
PSMC2	PSMC1	2.70004	88	TRUE	TRUE	FALSE
TSG101	QKI	2.65657	89			FALSE
EXOSC1	SH3GLB2	2.63341	90			FALSE
MORF4L1	FHL3	2.63029	91			FALSE
CDKN2D	FHL3	2.59998	92			FALSE
PCNA	CDKN1A	2.59846	93	TRUE	TRUE	TRUE
TOPBP1	TEX11	2.53253	94			FALSE
CNOT7	LSM3	2.49796	95			FALSE
CCND3	SH3GLB2	2.49771	96			FALSE
CNOT7	NMI	2.49603	97			FALSE
LSM3	QKI	2.43475	98			TRUE
CCND3	DMRTB1	2.38266	99			FALSE
MORF4L1	NMI	2.38075	100			FALSE
SUPT5H	FHL3	2.35806	101			FALSE
SH3GLB2	LSM3	2.31076	102			FALSE
QKI	TEX11	2.21617	103			FALSE
CNOT7	TSG101	2.16363	104			FALSE
SH3GLB2	FHL3	2.14526	105			FALSE
CNOT7	SH3GLB2	2.14141	106			FALSE
DMRTB1	CTBP1	2.14118	107	TRUE	TRUE	FALSE
CDKN2D	LSM3	2.13443	108			FALSE
CNOT7	CDK4	2.11973	109	TRUE	TRUE	FALSE
CNOT7	PSMC1	2.00218	110			FALSE
CEP55	TEX11	1.98649	111			FALSE
CCND3	TSG101	1.98447	112			FALSE
KLF3	UBE2I	1.9768	113			FALSE
KLF3	LSM3	1.97004	114			FALSE
CCND3	TEX11	1.96057	115			FALSE
CDKN2D	TEX11	1.93773	116			FALSE
EXOSC1	RBPMS	1.92518	117			FALSE
CDKN2D	NMI	1.89382	118			FALSE
CNOT7	MRFAP1L1	1.8779	119			FALSE
PIAS1	CDK4	1.87003	120			FALSE
CCND3	FHL3	1.85544	121			FALSE
CNOT7	PSMC2	1.8295	122			FALSE
TOPBP1	FHL3	1.82444	123			FALSE
NMI	RYBP	1.81412	124			FALSE
RYBP	RING1	1.80182	125	TRUE	TRUE	FALSE
EXOSC5	LSM3	1.73508	126			FALSE
PIAS1	QKI	1.72739	127			FALSE
MTA1	FHL3	1.72065	128			FALSE
PIAS1	TSG101	1.71907	129			FALSE
CCND2	TEX11	1.69796	130			FALSE
CCND3	LSM3	1.69741	131			FALSE
BIK	BCL2L2	1.69333	132	TRUE	TRUE	TRUE
SH3GLB1	SH3GLB1	1.68256	133	TRUE	TRUE	TRUE
SUPT5H	TEX11	1.67282	134			FALSE
p53	UBE2I	1.67254	135	TRUE	TRUE	FALSE
CDKN2D	SH3GLB1	1.66334	136			FALSE
CEP55	PSMC2	1.59747	137			FALSE
SH3GLB2	TSG101	1.58547	138			TRUE
MORF4L1	PSMC1	1.57366	139			FALSE
PIAS1	FHL3	1.54949	140			FALSE
CNOT7	TEX11	1.51001	141			FALSE
EXOSC1	TEX11	1.48989	142			FALSE
DDX39A	SARNP	1.485	143	TRUE	TRUE	TRUE
EIF4EBP2	CDK4	1.4571	144			FALSE
RYBP	FHL3	1.43253	145			FALSE
RBBP4	RYBP	1.41919	146			FALSE
PSMD5	PSMC1	1.39562	147	TRUE	TRUE	FALSE
STX4	SH3GLB2	1.39454	148			FALSE
ADRM1	UCHL5	1.37775	149	TRUE	TRUE	TRUE
MORF4L1	MRFAP1	1.37133	150	TRUE	TRUE	FALSE
CNOT7	PIAS1	1.36884	151			FALSE
MTA1	TEX11	1.34095	152			FALSE
CNOT7	FHL3	1.3307	153			FALSE
QKI	FHL3	1.32618	154			FALSE
CDKN1A	FHL3	1.32338	155			FALSE
EXOSC1	LSM3	1.31189	156			FALSE
QKI	LSM3	1.2881	157			TRUE
CCND3	PSMC1	1.28647	158			FALSE
VAMP2	STX4	1.25464	159	TRUE	TRUE	FALSE
GAA	SH3GLB2	1.25178	160			FALSE
KLF3	PIAS1	1.24405	161			FALSE
STMN2	PSMC1	1.22925	162			FALSE
IKZF5	PIAS1	1.20933	163			FALSE
