# Supplementary material for: rec-YnH enables simultaneous many-by-many detection of direct protein–protein and protein–RNA interactions
Source: Nat Commun. 2018 Sep 14;9:3747. doi: 10.1038/s41467-018-06128-x (PMC6138660; doi:10.1038/s41467-018-06128-x)
Supplement: Supplementary file 7 — Supplementary Data 4 [file 41467_2018_6128_MOESM7_ESM.xlsx]

## Sheet: Supplementary Dataset 4a
Supplementary Dataset 4a. Individual spot-test results for 207 hetero-interactions and 30 homo-interactions.
SD/-W/AbA1 and SD/-W/AbA1/-H/-A columns indicate the RIS medium. Spot test results were manually extracted.All experiments related with Table S2. SD, DD indicate single and double dropout (RIS), respectively.
For the final IS score (=rec-Y2H), we mark light green above cutoff scores. Category were determined based on SD/-W/AbA1/-H/-A condition.
Pairs having wrong ORFs or homo-dimer were excluded from the performance analysis (not used).
Index	Bait	Prey	SD/-W	SD/-W/AbA1	SD/-W/AbA1/-H/-A	Category (Based on F1-Score = 1.2)	Category (Based on MCC = 2.8)	rec-Y2H score	Homo dimer
1	lam	largeT				TN	TN	0
2	largeT	largeT		✓	✓	Homo dimer	Homo dimer	0	TRUE
3	largeT	p53	x (toxicity)			TN	TN	0
4	p53	lam				TN	TN	0
5	p53	largeT		✓	✓	TP	TP	6.52637
6	p53	p53	x (toxicity)			Homo dimer	Homo dimer	0	TRUE
7	p53	S100B				TN	TN	0
8	p53	RBPMS				TN	TN	0
9	S100B	S100B				Homo dimer	Homo dimer	0	TRUE
10	S100B	CTBP1				TN	TN	0
11	S100B	MME				TN	TN	0
12	VAMP2	VAMP2	x (toxicity)			Homo dimer	Homo dimer	0	TRUE
13	VAMP2	STX4		✓ weak	✓ weak	TP	FN	1.25464
14	CDKN1A	CCND2		✓	✓	TP	TP	6.08026
15	CDKN1A	TEX11		✓	✓	TP	TP	4.34862
16	BCL2L2	BCL2L2	x (toxicity)			Homo dimer	Homo dimer	0	TRUE
17	BCL2L2	BNIP3		✓	✓	TP	TP	4.63303
18	EXOSC5	EXOSC1		✓	✓	TP	TP	4.75861
19	EXOSC5	SH3GLB2		✓	✓	TP	TP	4.80454
20	EXOSC5	SH3GLB1		✓	✓	TP	TP	3.86271
21	EXOSC5	BNIP3L				TN	TN	0
22	EXOSC5	TEX11		✓	✓	TP	TP	3.26475
23	EXOSC5	LSM3		✓	✓	TP	FN	1.73508
24	CCND2	CDKN1A		✓	✓	TP	TP	5.1324
25	CCND2	CDK6		✓	✓ weak	TP	TP	3.89445
26	CCND2	IKZF1				TN	TN	0
27	CDK6	CCND2		✓	✓ weak	TP	TP	3.60787
28	CDK6	CDK6				Homo dimer	Homo dimer	0	TRUE
29	CDK6	RBBP8				TN	TN	0
30	RBFOX2	RBFOX2		✓	✓	Homo dimer	Homo dimer	0	TRUE
31	RBFOX2	QKI		✓	✓	TP	TP	5.8671
32	RBFOX2	RBPMS		✓ weak	✓	TP	TP	5.54321
33	RBFOX2	BNIP3L				TN	TN	0
34	RBBP4	AP2B1				TN	TN	0
35	RBBP4	CTBP1	x (toxicity)			TN	TN	0
36	PSMD5	PSMD5				Homo dimer	Homo dimer	0	TRUE
37	CCL14	CCL14				Homo dimer	Homo dimer	0	TRUE
38	CDKN2D	BCL2L2				TN	TN	0
39	CDKN2D	PIAS1		✓		TN	TN	0.624678
40	CDKN2D	QKI		✓	✓	TP	TP	4.17025
41	CDKN2D	SH3GLB2		✓	✓	TP	TP	2.84374
42	CDKN2D	MRFAP1L1		✓		TN	TN	0.580617
43	CDKN2D	KLF3		✓		TN	TN	0.506169
44	CDKN2D	SH3GLB1		✓	✓	TP	FN	1.66334
45	CDKN2D	LSM3		✓	✓	TP	FN	2.13443
46	CDKN2D	BNIP3L				TN	TN	0
47	CDKN2D	LSM3		✓	✓	TP	FN	2.13443
48	CDKN2D	TSG101		✓	✓	TP	TP	3.38424
49	BNIP3	IKZF1				TN	TN	0
50	BRMS1	LSM3				TN	TN	0
51	DDX39A	UBE2I		✓	✓	TP	TP	3.9864
52	PIAS1	BRMS1				TN	TN	0.453406
53	PIAS1	GAA				TN	TN	0.267566
54	PIAS1	QKI		✓	✓	TP	FN	1.72739
55	PIAS1	KLF3				TN	TN	0.00534886
56	PIAS1	RBPMS		✓ weak		TN	TN	0
57	PIAS1	CDK4		✓	✓ weak	TP	FN	1.87003
58	PIAS1	PSMC1				TN	TN	1.13826
59	PIAS1	UBE2I		✓	✓	TP	TP	3.53358
60	PIAS1	LSM3		✓	✓	TP	FN	2.77744
61	PIAS1	RYBP				TN	TN	0
62	PIAS1	TEX11		✓	✓	TP	TP	3.01526
63	PIAS1	PSMC2	x			TN	TN	0.479427
64	GAA	GAA				Homo dimer	Homo dimer	0	TRUE
65	GAA	RBPMS				TN	TN	0
66	GAA	IKZF1				TN	TN	0
67	EIF4EBP2	IKZF1				TN	TN	0
68	BTG1	CTBP1				TN	TN	0
69	BTG1	IKZF1		✓		TN	TN	0
70	EXOSC1	BCL2L2	x (toxicity)			TN	TN	0
71	EXOSC1	EXOSC1				Homo dimer	Homo dimer	0	TRUE
72	EXOSC1	SH3GLB1		✓ weak	✓ weak	FN	FN	1.18341
73	EXOSC1	BNIP3L				TN	TN	0
74	REEP2	IKZF1				TN	TN	0
75	STX4	STX4				Homo dimer	Homo dimer	0	TRUE
76	STX4	QKI				TN	TN	0.685178
77	STX4	RBPMS				TN	TN	0
78	STX4	IKZF1				TN	TN	0
79	QKI	RBFOX2		✓	✓	TP	TP	4.32234
80	QKI	QKI		✓	✓	Homo dimer	Homo dimer	0	TRUE
81	QKI	BNIP3L				TN	TN	0
82	SH3GLB2	SH3GLB1		✓	✓	TP	TP	6.89081
83	SH3GLB2	TEX11		✓	✓	TP	TP	3.5958
84	SH3GLB2	LSM3		✓	✓	TP	FN	2.31076
85	MME	MME				Homo dimer	Homo dimer	0	TRUE
86	MME	IKZF1				TN	TN	0
87	SUPT5H	CTBP1		✓ weak		TN	TN	0
88	SUPT5H	SUPT5H				Homo dimer	Homo dimer	0	TRUE
89	SUPT5H	RYBP		✓ weak		TN	TN	1.09183
90	SUPT5H	TEX11		✓	✓	TP	FN	1.67282
91	S100P	PCNA				TN	TN	0
92	MRFAP1L1	OR10AG1				TN	TN	0
93	MRFAP1L1	TEX11		✓ weak	✓ weak	TP	TP	3.48582
94	STMN2	TEX11		✓	✓	TP	TP	4.60245
95	SARNP	DDX39A		✓	✓	TP	TP	5.65743
96	MTA1	RBPMS				TN	TN	0
97	KLF3	CTBP1	x (toxicity)			TN	TN	0
98	KLF3	KLF3				Homo dimer	Homo dimer	0	TRUE
99	KLF3	RBPMS				TN	TN	0
100	KLF3	VAMP3	x (toxicity)			TN	TN	0
101	KLF3	UBE2I		✓	✓	TP	FN	1.9768
102	SNX32	TEX11		✓	✓	TP	TP	4.23849
103	SNX32	TSG101		✓	✓	TP	TP	3.81481
104	DAPK1	BNIP3L				TN	TN	0
105	MRFAP1	BCL2L2	x (toxicity)			TN	TN	0
106	MRFAP1	TEX11		✓	✓	TP	TP	5.85219
107	IGF2	CTBP1				TN	TN	0
108	RBPMS	RBFOX2		✓	✓	TP	TP	6.22579
109	RBPMS	QKI		✓	✓	TP	TP	6.4225
110	RBPMS	RBPMS		✓	✓	Homo dimer	Homo dimer	0	TRUE
111	RBPMS	BNIP3L				TN	TN	0
112	PCNA	PCNA				Homo dimer	Homo dimer	0	TRUE
113	PCNA	UBE2I				TN	TN	0
114	CDK4	CCND2		✓	✓ weak	TP	TP	4.07758
115	CDK4	CTBP1				TN	TN	0
116	CDK4	CDK4				Homo dimer	Homo dimer	0	TRUE
117	CDK4	IKZF1				TN	TN	0
118	SH3GLB1	SH3GLB1		✓	✓	Homo dimer	Homo dimer	1.68256	TRUE
119	SH3GLB1	UBE2I				TN	TN	0
120	PSMC1	RBFOX2				TN	TN	0
121	PSMC1	CTBP1				TN	TN	0
122	PSMC1	RBPMS				TN	TN	0
123	PSMC1	PSMC1				Homo dimer	Homo dimer	0	TRUE
124	PSMC1	ADRM1				TN	TN	0
125	TOPBP1	AP2B1				TN	TN	0
126	TOPBP1	RBPMS				TN	TN	0
127	TOPBP1	RBBP8		✓ weak	✓ weak	TP	TP	4.64364
128	TOPBP1	TOPBP1				Homo dimer	Homo dimer	0	TRUE
129	TOPBP1	TEX11		✓	✓	TP	FN	2.53253
130	TOPBP1	IKZF1				TN	TN	0
131	VAMP3	VAMP3	x (toxicity)			Homo dimer	Homo dimer	0	TRUE
132	UBE2I	PIAS1		✓	✓	TP	TP	4.28293
133	UBE2I	CTBP1				TN	TN	0
134	UBE2I	RBBP8				TN	TN	0
135	UBE2I	UBE2I				Homo dimer	Homo dimer	0	TRUE
136	UBE2I	BNIP3L				TN	TN	0
137	ARL2	p53	x (toxicity)			TN	TN	0
138	ARL2	CTBP1				TN	TN	0
139	BNIP3L	BNIP3		✓	✓	TP	TP	5.48851
140	BNIP3L	BNIP3L		✓	✓	Homo dimer	Homo dimer	0	TRUE
141	ADRM1	CTBP1				TN	TN	0
142	CEP55	CEP55		✓ weak	✓ weak	Homo dimer	Homo dimer	0	TRUE
143	CEP55	TSG101		✓	✓	TP	TP	7.23165
144	LSM3	QKI		✓	✓ weak	TP	FN	2.43475
145	BIK	BCL2L2		✓ weak	✓ weak	TP	FN	1.69333
146	BIK	PSMD2				TN	TN	0
147	DMRTB1	RBFOX2		✓	✓	TP	TP	6.4248
148	DMRTB1	QKI		✓	✓	TP	TP	5.53397
149	DMRTB1	CTBP1		✓ weak	✓ weak	TP	FN	2.14118
150	DMRTB1	RBPMS		✓ weak	✓ weak	TP	TP	7.80617
151	DMRTB1	PCNA				TN	TN	0
152	DMRTB1	BNIP3L				TN	TN	0
153	DMRTB1	BNIP3L				TN	TN	0
154	DMRTB1	TSG101				TN	TN	0.72261
155	CNOT7	BRMS1		✓	✓	FN	FN	1.09666
156	CNOT7	SH3GLB2		✓	✓	TP	FN	2.14141
157	CNOT7	CDK4		✓	✓	TP	FN	2.11973
158	CNOT7	PSMC1		✓	✓	TP	FN	2.00218
159	MORF4L1	SH3GLB2		✓	✓	TP	TP	4.95347
160	MORF4L1	CTBP1				TN	TN	0
161	MORF4L1	SH3GLB1				TN	TN	0.647246
162	MORF4L1	TEX11		✓	✓	TP	TP	5.63869
163	IKZF5	UBE2I		✓ weak	✓ weak	TP	TP	5.08108
164	IKZF5	IKZF5				Homo dimer	Homo dimer	0	TRUE
165	NMI	BRMS1		✓	✓	TP	TP	5.05444
166	NMI	UBE2I		✓	✓ weak	TP	TP	2.88811
167	NMI	LSM3				TN	TN	0
168	TSG101	QKI		✓	✓ weak	TP	FN	2.65657
169	TSG101	SH3GLB2		✓	✓ weak	TP	TP	4.39415
170	TSG101	CTBP1				TN	TN	0
171	TSG101	MME				TN	TN	0
172	TSG101	UBE2I				TN	TN	0
173	TSG101	BNIP3L				TN	TN	0
174	TSG101	TEX11		✓	✓	TP	TP	4.51004
175	TSG101	LSM3		✓ weak		TN	TN	0.245015
176	TSG101	TSG101		✓	✓ weak	Homo dimer	Homo dimer	0	TRUE
177	PSMC2	PSMD5		✓	✓	TP	TP	5.58843
178	PSMC2	PSMC1		✓	✓	TP	FN	2.70004
179	IKZF1	CTBP1		✓	✓	FN	FN	0
180	IKZF1	UBE2I		✓	✓	TP	TP	5.79901
181	IKZF1	IKZF1		✓	✓ weak	Homo dimer	Homo dimer	0	TRUE
N	Bait	Prey	SD/-W	SD/-W/AbA1	SD/-W/AbA1/-H/-A	Category (Based on F1-Score = 1.2)	Category (Based on MCC = 2.8)	rec-Y2H score	Homo dimer
1	CDKN1A	CCND3		✓	✓	TP	TP	4.20038
2	CDKN1A	PCNA		✓	✓	TP	TP	5.63112
3	BCL2L2	BIK		✓	✓	TP	TP	6.03222
4	BCL2L2	S100B				TN	TN	0
5	BCL2L2	TEX11				TN	TN	0.603424
6	BCL2L2	IKZF1				TN	TN	0
7	CCND2	CDK4		✓	✓	TP	TP	6.13581
8	CDK6	CDKN2D				TN	TN	0.554788
9	CDK6	CCND3		✓	✓	TP	TP	5.33463
10	CDK6	RBPMS				TN	TN	0
11	RBBP4	CDKN2D				TN	TN	0
12	RBBP4	MRFAP1L1				TN	TN	0
13	SUPT4H1	SUPT5H		✓	✓	TP	TP	2.99825
14	BNIP3	BNIP3L		✓	✓	TP	TP	3.94943
15	UCHL5	ADRM1		✓	✓	TP	TP	5.5995
16	GAA	CCL14				TN	TN	0
17	S100A1	S100A1				Homo dimer	Homo dimer	0	TRUE
18	S100A1	S100B				TN	TN	0
19	S100A1	BIK				TN	TN	0
20	S100A1	SH3GLB2				TN	TN	0
21	S100A1	MRFAP1L1				TN	TN	0
22	S100A1	STX4				TN	TN	0
23	EIF4EBP2	MME				TN	TN	0
24	BTG1	CDKN2D				TN	TN	0
25	BTG1	CNOT7				FP	FP	6.78859
26	EXOSC1	EXOSC5		✓	✓	TP	TP	5.32642
27	EXOSC1	CDKN2D				TN	TN	0
28	EXOSC1	RBPMS		✓	✓	TP	FN	1.92518
29	QKI	RBPMS		✓	✓	TP	TP	5.08268
30	S100P	S100A1				TN	TN	0
31	S100P	MRFAP1L1		✓		TN	TN	0
32	SNX32	PPID				TN	TN	0
33	LSM2	LSM3		✓	✓	FN	FN	0.657116
34	LSM2	TEX11				TN	TN	0
35	LSM2	MRFAP1L1				TN	TN	0
36	LSM2	CDKN2D				TN	TN	0
37	MRFAP1	MORF4L1				TN	TN	0
38	MRFAP1	CDKN2D				TN	TN	0
39	CDK4	CDKN2D				TN	TN	0
40	CDK4	CCND3		✓	✓	TP	TP	5.57566
41	SH3GLB1	SH3GLB2		✓	✓	TP	TP	6.64197
42	SH3GLB1	STX4				TN	TN	0
43	SH3GLB1	BNIP3L				TN	TN	0
44	PSMC1	PSMD2				TN	TN	0
45	TOPBP1	DAPK1				TN	TN	0
46	VAMP3	LSM3				TN	TN	0
47	DMRTB1	REEP2				TN	TN	0
48	MORF4L1	MRFAP1L1		✓	✓	TP	TP	3.42536
49	MORF4L1	IKZF1				TN	TN	0
50	IKZF5	IKZF1		✓	✓	TP	TP	7.12
51	IKZF5	BIK				TN	TN	0
52	TSG101	CEP55		✓	✓	TP	TP	9.55161
53	TSG101	RBPMS				TN	TN	0
54	TSG101	BNIP3L				TN	TN	0
55	p53	Lam				TN	TN	0
56	p53	largeT		✓	✓	TP	TP	6.52637
x	Colony does not grow in SD/-W media
x (toxicity)	Colony does not grow in SD/-W media because of prey toxicity
✓	Growth in indicated selection plate
✓ weak	Weak growth in indicated selecgtion plate

## Sheet: Supplementary Dataset 4b
Supplementary Dataset 4b. Comparison with Table EV2 of BFG-Y2H paper and validation results (from CENT validation results, Sheet 5/8)
The Interaction Scores (BFG-Y2H) and individual spot test results were obtained from Yachie et al (2016 MSB). We used the cutoff defined in the original paper.
BAIT_Gene_ID	PREY_Gene_ID	BAIT_SYMB	PREY_SYMB	Pairwise Y2H (RY)	Pairwise Y2H (Y)	Pairwise Y2H (Union)	Interaction Score (BFG-Y2H)	rec-Y2H (above cutoff = 1.2)	BFG-Y2H (Based on Union)	rec-Y2H (Based on Union)
7251	55165	TSG101	CEP55	Negative	Positive	Positive	32006.4	9.55161	TP	TP
51100	56904	SH3GLB1	SH3GLB2	Positive	Positive	Positive	64297.4	6.64197	TP	TP
1019	896	CDK4	CCND3	Negative	Positive	Positive	3849.25	5.57566	TP	TP
894	1019	CCND2	CDK4	Positive	Positive	Positive	17350.3	6.13581	TP	TP
51013	56915	EXOSC1	EXOSC5	Positive	Positive	Positive	14412.8	5.32642	TP	TP
5711	5701	PSMD5	PSMC2	Positive	Positive	Positive	57180.5	3.29347	TP	TP
1026	5111	CDKN1A	PCNA	Negative	Positive	Positive	60150	5.63112	TP	TP
1026	5111	CDKN1A	PCNA	Negative	Positive	Positive	42894.3	5.63112	TP	TP
599	638	BCL2L2	BIK	Positive	Positive	Positive	48615.6	6.03222	TP	TP
64376	10320	IKZF5	IKZF1	Positive	Negative	Positive	21808.1	7.12	TP	TP
694	29883	BTG1	CNOT7	Positive	Autoactivator	Positive	1540.75	6.78859	FN	TP
10933	114932	MORF4L1	MRFAP1L1	Negative	Positive	Positive	80703.6	3.42536	TP	TP
1021	1032	CDK6	CDKN2D	Negative	Negative	Negative	79698.3	0.554788	FP	TN
57819	27258	LSM2	LSM3	Negative	Negative	Negative	46191.6	0.657116	FP	TN
6271	6271	S100A1	S100A1	Negative	Negative	Negative	30639.3	0	FP	TN
6271	6285	S100A1	S100B	Negative	Negative	Negative	29778	0	FP	TN
6286	6271	S100P	S100A1	Negative	Negative	Negative	11543.9	0	FP	TN
1487	10320	CTBP1	IKZF1	Negative	Negative	Negative	9892.42	0	FP	TN
694	1032	BTG1	CDKN2D	Negative	Negative	Negative	10970.8	0	FP	TN
6271	638	S100A1	BIK	Negative	Negative	Negative	9822.42	0	FP	TN
1026	5701	CDKN1A	PSMC2	Negative	Negative	Negative	7088.52	0	FP	TN
599	6285	BCL2L2	S100B	Negative	Negative	Negative	6645.15	0	FP	TN
9341	27258	VAMP3	LSM3	Negative	Negative	Negative	3812.99	0	TN	TN
57819	114932	LSM2	MRFAP1L1	Negative	Negative	Negative	3801.68	0	TN	TN
51013	1032	EXOSC1	CDKN2D	Negative	Negative	Negative	3009.33	0	TN	TN
6271	56904	S100A1	SH3GLB2	Negative	Negative	Negative	2961.24	0	TN	TN
51100	6810	SH3GLB1	STX4	Negative	Negative	Negative	2834.84	0	TN	TN
6271	114932	S100A1	MRFAP1L1	Negative	Negative	Negative	2238.71	0	TN	TN
93621	1032	MRFAP1	CDKN2D	Negative	Negative	Negative	1943.7	0	TN	TN
51100	665	SH3GLB1	BNIP3L	Negative	Negative	Negative	1860.66	0	TN	TN
894	665	CCND2	BNIP3L	Negative	Negative	Negative	1667.92	0	TN	TN
64376	638	IKZF5	BIK	Negative	Negative	Negative	1656.57	0	TN	TN
6271	6810	S100A1	STX4	Negative	Negative	Negative	1054.77	0	TN	TN
894	56904	CCND2	SH3GLB2	Negative	Negative	Negative	1047.33	0.654518	TN	TN
57819	1032	LSM2	CDKN2D	Negative	Negative	Negative	1025.52	0	TN	TN
6286	114932	S100P	MRFAP1L1	Negative	Negative	Negative	973.926	0	TN	TN
5928	1032	RBBP4	CDKN2D	Negative	Negative	Negative	955.83	0	TN	TN
5928	114932	RBBP4	MRFAP1L1	Negative	Negative	Negative	1	0	TN	TN
7251	665	TSG101	BNIP3L	Negative	Negative	Negative	1	0	TN	TN
1021	896	CDK6	CCND3	Negative	Negative	Negative	4524.05	5.33463	FP	FP
664	665	BNIP3	BNIP3L	Negative	Negative	Negative	27761.9	3.94943	FP	FP
93621	10933	MRFAP1	MORF4L1	Negative	Negative	Negative	76820.5	0	FP	TN
1019	1032	CDK4	CDKN2D	Negative	Positive	Positive	56931.3	0	TP	FN
10933	10320	MORF4L1	IKZF1	Negative	Positive	Positive	1369.38	0	FN	FN
599	10320	BCL2L2	IKZF1	Negative	Positive	Positive	1691.8	0	FN	FN

## Sheet: Supplementary Dataset 4c
Supplementary Dataset 4c. Comparison with Table EV2 of BFG-Y2H paper and validation results (from CCC validation results, Sheet 6/8)
The Interaction Scores (BFG-Y2H) and individual spot test results were obtained from Yachie et al (2016 MSB). We used the cutoff defined in the original paper.
BAIT_Gene_ID	PREY_Gene_ID	BAIT_SYMB	PREY_SYMB	Pairwise Y2H (RY)	Pairwise Y2H (Y)	Pairwise Y2H (Union)	Interaction Score (BFG-Y2H)	rec-Y2H (above cutoff = 1.2)	BFG-Y2H (Based on Union)	rec-Y2H (Based on Union)
64376	10320	IKZF5	IKZF1	Positive	Negative	Positive	54.3691	7.12	TP	TP
1026	5111	CDKN1A	PCNA	Negative	Positive	Positive	52.6771	5.63112	TP	TP
5711	5701	PSMD5	PSMC2	Positive	Positive	Positive	46.0335	3.29347	TP	TP
10933	114932	MORF4L1	MRFAP1L1	Negative	Positive	Positive	45.2577	3.42536	TP	TP
7251	55165	TSG101	CEP55	Negative	Positive	Positive	44.2639	9.55161	TP	TP
51377	11047	UCHL5	ADRM1	Positive	Positive	Positive	29.8198	5.5995	TP	TP
51100	56904	SH3GLB1	SH3GLB2	Positive	Positive	Positive	21.6153	6.64197	TP	TP
599	638	BCL2L2	BIK	Positive	Positive	Positive	20.2812	6.03222	TP	TP
51013	56915	EXOSC1	EXOSC5	Positive	Positive	Positive	17.3135	5.32642	TP	TP
1019	896	CDK4	CCND3	Negative	Positive	Positive	6.68926	5.57566	TP	TP
1021	1032	CDK6	CDKN2D	Negative	Negative	Negative	101.081	0.554788	FP	TN
57819	27258	LSM2	LSM3	Negative	Negative	Negative	96.3479	0.657116	FP	TN
6271	6271	S100A1	S100A1	Negative	Negative	Negative	90.9686	0	FP	TN
57819	56159	LSM2	TEX11	Negative	Negative	Negative	71.3068	0	FP	TN
1487	10320	CTBP1	IKZF1	Negative	Negative	Negative	20.6097	0	FP	TN
6271	6285	S100A1	S100B	Negative	Negative	Negative	16.5268	0	FP	TN
6286	6271	S100P	S100A1	Negative	Negative	Negative	3.51567	0	TN	TN
93621	10933	MRFAP1	MORF4L1	Negative	Negative	Negative	53.8094	0	FP	TN
664	665	BNIP3	BNIP3L	Negative	Negative	Negative	53.2085	3.94943	FP	FP
6827	6829	SUPT4H1	SUPT5H	Negative	Negative	Negative	20.7463	2.99825	FP	FP
1021	896	CDK6	CCND3	Negative	Negative	Negative	6.39411	5.33463	FP	FP
1019	1032	CDK4	CDKN2D	Negative	Positive	Positive	122.756	0	TP	FN
599	56159	BCL2L2	TEX11	Negative	Positive	Positive	15.0399	0.603424	TP	FN

## Sheet: Supplementary Dataset 4d
Supplementary Dataset 4d. Performance comparisons
This table shows the summary results of Table 4a-d.
Asterisk (*) means that the performance analyzed same way as in Trigg et al. 2017 Nature Methods.
The best values in each category is shown in red color and bold.
	rec-Y2H				BFG-Y2H
Category	Individual spot-tests (F1-score)	Individual spot-tests (MCC)	CENT validation (F1-score)	CCC validation (F1-score)	CENT validation results	CCC validation results
TP	84	65	12	10	12	12
TN	118	118	28	8	17	1
FP	1	1	2	3	13	10
FN	4	23	3	2	3	0
Re-test rate	0.988235	0.984848	0.857143	0.769231	0.48	0.545455
Sensitivity	0.954545	0.738636	0.8	0.833333	0.8	1
Specificity	0.991597	0.991597	0.933333	0.727273	0.566667	0.0909091
F1-Score	0.971098	0.844156	0.827586	0.8	0.6	0.705882
MCC	0.950784	0.774631	0.746729	0.564902	0.347851	0.222681
False positive rate	0.00840336	0.00840336	0.0666667	0.272727	0.433333	0.909091
False discovery rate	0.0117647	0.0151515	0.142857	0.230769	0.52	0.454545
	rec-Y2H		rec-Y3H	crY2H
Category	X71 set	X163 set	RNAlib	from article
False positive rate*	1.97% +/- 1.03%	0.78% +/- 0.61%	0.18% +/- 1.28%	0.69% ± 0.12%
