# Supplementary material for: rec-YnH enables simultaneous many-by-many detection of direct protein–protein and protein–RNA interactions
Source: Nat Commun. 2018 Sep 14;9:3747. doi: 10.1038/s41467-018-06128-x (PMC6138660; doi:10.1038/s41467-018-06128-x)
Supplement: Supplementary file 8 — Supplementary Data 5 [file 41467_2018_6128_MOESM8_ESM.xlsx]

## Sheet: Supplementary Dataset 5
Supplementary Dataset 5. List of X163 input protein library
For the yeast two hybrid control, largeT, lam, and p53 genes were cloned from Clonetech Matchmaker Gold Y2H system.
Index	Protein Symbol	Uniprot ID	Domain region	Domain?	plusTIP	Par Class	Etc
1	ACTA1	P68134	ACTA1				X163
2	ACTB	P60710	ACTB				X163
3	AKAP9	Q99996	AKAP9		Yes		X163
4	APC	Q61315	APC		Yes	MAP	X163
5	ASPM	Q8IZT6	ASPM		Yes		X163
6	BMS1	Q14692	BMS1		Yes		X163
7	CALM1	P0DP26	CALM1				X163
8	CASK	O70589	CASK			ADAPTOR	X163
9	CCL14	Q16627	CCL14				X163
10	CDC42	P60766	CDC42 [1-179]	Yes		PAR	X163
11	CDC42	P60766	CDC42 [1-89]	Yes		PAR	X163
12	CDC42	P60766	CDC42 [90-179]	Yes		PAR	X163
13	CEP55	Q53EZ4	CEP55				X163
14	CKAP5	Q14008	CKAP5		Yes	MAP	X163
15	CLASP1	Q7Z460	CLASP1		Yes	MAP	X163
16	CLASP2	O75122	CLASP2		Yes	MAP	X163
17	CLIP2	Q9Z0H8	CLIP2		Yes	MAP	X163
18	CLIP4	Q8N3C7	CLIP4		Yes	MAP	X163
19	CTBP1	Q13363	CTBP1				X163
20	CUL1	Q13616	CUL1		Yes		X163
21	DAPK1	P53355	DAPK1				X163
22	DCAF7	P61962	DCAF7		Yes		X163
23	DCX	O88809	DCX		Yes	MAP	X163
24	DDX17	Q92841	DDX17		Yes		X163
25	DDX18	Q9NVP1	DDX18		Yes		X163
26	DDX1	Q92499	DDX1		Yes		X163
27	DDX21	Q9NR30	DDX21		Yes		X163
28	DDX23	Q9BUQ8	DDX23		Yes		X163
29	DDX31	Q9H8H2	DDX31		Yes		X163
30	DDX41	Q9UJV9	DDX41		Yes		X163
31	DDX47	Q9H0S4	DDX47		Yes		X163
32	DDX50	Q9BQ39	DDX50		Yes		X163
33	DDX54	Q8TDD1	DDX54		Yes		X163
34	DDX6	P26196	DDX6		Yes		X163
35	DHX30	Q7L2E3	DHX30		Yes		X163
36	DHX33	Q9H6R0	DHX33		Yes		X163
37	DHX36	Q9H2U1	DHX36		Yes		X163
38	DHX37	Q8IY37	DHX37		Yes		X163
39	DKC1	O60832	DKC1		Yes		X163
40	DMRTB1	Q96MA1	DMRTB1				X163
41	DYNC1LI1	Q8R1Q8	DYNC1LI1			MOTOR	X163
42	DYNC1LI2	Q6PDL0	DYNC1LI2			MOTOR	X163
43	DYNLL1	P63168	DYNLL1			MOTOR	X163
44	DYNLRB1	P62627	DYNLRB1			MOTOR	X163
45	DYNLT1C	P51807	DYNLT1C			MOTOR	X163
46	EIF3C	Q99613	EIF3C		Yes		X163
47	ERCC3	P19447	ERCC3		Yes		X163
48	FAM190B	Q9H7U1	FAM190B		Yes		X163
49	FEZ1	Q8K0X8	FEZ1				removed in BD because of Auto-activation
50	FEZ2	Q6TYB5	FEZ2				removed in BD because of Auto-activation
51	FMR1	Q06787	FMR1		Yes		X163
52	FXR2	P51116	FXR2		Yes		X163
53	G3BP2	Q9UN86	G3BP2		Yes		X163
54	GAA	P10253	GAA				X163
55	GNL3	Q9BVP2	GNL3		Yes		X163
56	GTSE1	Q9NYZ3	GTSE1		Yes		X163
57	HJURP	Q8NCD3	HJURP		Yes		X163
58	ILF2	Q12905	ILF2		Yes		X163
59	ILF3	Q12906	ILF3		Yes		X163
60	KATNB1	Q8BG40	KATNB1			MAP	X163
61	KIF12	Q9D2Z8	KIF12			MOTOR	X163
62	KIF17	Q99PW8	KIF17			MOTOR	X163
63	KIF18A	Q91WD7	KIF18A			MOTOR	X163
64	KIF18B	Q6PFD6	KIF18B			MOTOR	X163
65	KIF19A	Q99PT9	KIF19A			MOTOR	X163
66	KIF1B	Q60575	KIF1B [350-1150]	Yes		MOTOR	X163
67	KIF1B	Q60575	KIF1B [1-332]	Yes		MOTOR	X163
68	KIF1C	O35071	KIF1C			MOTOR	X163
69	KIF20A	P97329	KIF20A			MOTOR	X163
70	KIF22	Q3V300	KIF22			MOTOR	X163
71	KIF23	E9Q5G3	KIF23			MOTOR	X163
72	KIF2A	O00139	KIF2A		Yes	MAP	X163
73	KIF2C	Q922S8	KIF2C			MOTOR	X163
74	KIF3A	P28741	KIF3A			MOTOR	X163
75	KIF3B	Q61771	KIF3B			MOTOR	X163
76	KIF3C	O35066	KIF3C			MOTOR	X163
77	KIF5A	P33175	KIF5A			MOTOR	X163
78	KIF9	Q9WV04	KIF9			MOTOR	X163
79	KIFAP3	P70188	KIFAP3			ADAPTOR	X163
80	KIFC1	Q9QWT9	KIFC1			MOTOR	X163
81	KLC1	O88447	KLC1			ADAPTOR	X163
82	KLC2	O88448	KLC2			ADAPTOR	X163
83	KLC4	Q9DBS5	KLC4			ADAPTOR	X163
84	LACTB	P83111	LACTB		Yes		X163
85	LIN7A	Q8JZS0	LIN7A			ADAPTOR	X163
86	LYAR	Q9NX58	LYAR		Yes		X163
87	MAP1S	Q8C052	MAP1S			MAP	X163
88	MAP2	P20357	MAP2			MAP	X163
89	MAP4	P27546	MAP4			MAP	X163
90	MAPRE1	Q15691	MAPRE1			MAP	X163
91	MAPRE2	Q15555	MAPRE2			MAP	X163
92	MAPRE3	Q9UPY8	MAPRE3			MAP	X163
93	MAPT	P10637	MAPT			MAP	X163
94	MARK2	Q05512	MARK2 [1-320]	Yes		PAR	X163
95	MARK2	Q05512	MARK2 [321-540]	Yes		PAR	X163
96	MARK2	Q05512	MARK2 [541-778]	Yes		PAR	X163
97	MED1	O95243	MED1		Yes		X163
98	MYO5A	Q99104	MYO5A [1-853]			MOTOR	X163
99	MYO5A	Q99104	MYO5A [854-1853]			MOTOR	X163
100	NAT10	Q9H0A0	NAT10		Yes		X163
101	NAV1	Q8NEY1	NAV1		Yes		X163
102	NDE1	Q9NXR1	NDE1		Yes	ADAPTOR	X163
103	NDEL1	Q9GZM8	NDEL1		Yes	ADAPTOR	X163
104	NIN	Q8N4C6	NIN		Yes	ADAPTOR	X163
105	NKRF	O15226	NKRF		Yes		X163
106	NOC2L	Q9Y3T9	NOC2L		Yes		X163
107	NOP2	P46087	NOP2		Yes		X163
108	NOP56	O00567	NOP56		Yes		X163
109	NOP58	Q9Y2X3	NOP58		Yes		X163
110	NVL	O15381	NVL		Yes		X163
111	PARD3B	Q9CSB4	PARD3B	Par		PAR	X163
112	PARD3B	Q9CSB4	PARD3B [1-270]	Yes		PAR	X163
113	PARD3B	Q9CSB4	PARD3B [271-700]	Yes		PAR	X163
114	PARD3B	Q9CSB4	PARD3B [701-1333]	Yes		PAR	X163
115	PARD6G	Q9JK84	PARD6G			PAR	X163
116	PARD6G	Q9JK84	PARD6G [1-116]	Yes		PAR	X163
117	PARD6G	Q9JK84	PARD6G [117-156]	Yes		PAR	X163
118	PARD6G	Q9JK84	PARD6G [157-346]	Yes		PAR	X163
119	PCBP1	Q15365	PCBP1		Yes		X163
120	PCM1	Q15154	PCM1		Yes		X163
121	PHF8	Q9UPP1	PHF8		Yes		X163
122	PKP2	Q99959	PKP2		Yes		X163
123	PLRG1	O43660	PLRG1		Yes		X163
124	PRC1	O43663	PRC1		Yes		X163
125	PRKCI	P41743	PRKCI			PAR	X163
126	PRKCI	P41743	PRKCI [1-108]	Yes		PAR	X163
127	PRKCI	P41743	PRKCI [109-253]	Yes		PAR	X163
128	PRKCI	P41743	PRKCI [254-596]	Yes		PAR	X163
129	PRPF3	O43395	PRPF3		Yes		X163
130	PWP2	Q15269	PWP2		Yes		X163
131	RBBP6	Q7Z6E9	RBBP6		Yes		X163
132	RBFOX2	O43251	RBFOX2				X163
133	RBM10	P98175	RBM10		Yes		X163
134	RBM14	Q96PK6	RBM14		Yes		X163
135	RBM28	Q9NW13	RBM28		Yes		X163
136	RBM34	P42696	RBM34		Yes		X163
137	RBM5	P52756	RBM5		Yes		X163
138	RBM6	P78332	RBM6		Yes		X163
139	REEP2	Q9BRK0	REEP2				X163
140	RPA2	P15927	RPA2		Yes		X163
141	SF3B2	Q13435	SF3B2		Yes		X163
142	SGOL2	Q562F6	SGOL2		Yes		X163
143	SLAIN1	Q8ND83	SLAIN1		Yes	MAP	X163
144	SLAIN2	Q9P270	SLAIN2		Yes	MAP	X163
145	SRBD1	Q8N5C6	SRBD1		Yes		X163
146	SRPK1	Q96SB4	SRPK1		Yes		X163
147	STAU1	O95793	STAU1		Yes		X163
148	STRBP	Q96SI9	STRBP		Yes		X163
149	SYT4	P40749	SYT4				X163
150	TACC3	Q9JJ11	TACC3				removed in BD because of Auto-activation
151	TEX10	Q9NXF1	TEX10		Yes		X163
152	TOP3B	O95985	TOP3B		Yes		X163
153	TOPBP1	Q92547	TOPBP1				X163
154	TUBB5	P99024	TUBB5				X163
155	TUBG1	P83887	TUBG1				X163
156	WDR18	Q9BV38	WDR18		Yes		X163
157	WDR36	Q8NI36	WDR36		Yes		X163
158	WDR3	Q9UNX4	WDR3		Yes		X163
159	WDR59	Q6PJI9	WDR59		Yes		X163
160	XRN2	Q9H0D6	XRN2		Yes		X163
161	YWHAE	P62259	YWHAE			PAR	X163
162	YWHAE	P62259	YWHAE [1-122]	Yes		PAR	X163
163	YWHAE	P62259	YWHAE [123-246]	Yes		PAR	X163
164	lam		lam				Y2H Control
165	largeT		largeT				Y2H Control
166	p53		p53				Y2H Control
