# Supplementary material for: rec-YnH enables simultaneous many-by-many detection of direct protein–protein and protein–RNA interactions
Source: Nat Commun. 2018 Sep 14;9:3747. doi: 10.1038/s41467-018-06128-x (PMC6138660; doi:10.1038/s41467-018-06128-x)
Supplement: Supplementary file 9 — Supplementary Data 6 [file 41467_2018_6128_MOESM9_ESM.xlsx]

## Sheet: Supplementary Dataset 6
Supplementary Dataset 6. List of X163 interaction pairs above cutoff screen results. Gene[x-y] are sub-domain clones with x and y indicating the start and end position of amino acid residues, respectively.
Index	Bait	Domain-level (Bait)	Prey	Domain-level (Prey)	Average IS	Found in both direction	BioGRID	HIPPIE (>0.7)
1	PCBP1	PCBP1	RBFOX2	RBFOX2	11.8992	TRUE
2	FMR1	FMR1	FXR2	FXR2	9.58471	TRUE	TRUE	TRUE
3	DMRTB1	DMRTB1	RBFOX2	RBFOX2	9.49164	TRUE
4	MAPRE3	MAPRE3	MAPRE1	MAPRE1	9.30519	TRUE	TRUE	TRUE
5	MAPRE1	MAPRE1	MAPRE3	MAPRE3	9.09489	TRUE	TRUE	TRUE
6	PCBP1	PCBP1	RBM14	RBM14	9.01555
7	RBM14	RBM14	CEP55	CEP55	8.55285
8	DYNLL1	DYNLL1	NDEL1	NDEL1	8.41773	TRUE
9	NDEL1	NDEL1	YWHAE	YWHAE	7.76301	TRUE	TRUE	TRUE
10	SLAIN1	SLAIN1	MAPRE1	MAPRE1	7.45557
11	P53	P53	LARGET	LARGET	7.4489
12	RBM14	RBM14	DMRTB1	DMRTB1	7.34814	TRUE
13	CTBP1	CTBP1	DMRTB1	DMRTB1	7.06333
14	YWHAE	YWHAE	NDEL1	NDEL1	6.93377	TRUE	TRUE	TRUE
15	RBM14	RBM14	DDX17	DDX17	6.74881	TRUE
16	SLAIN1	SLAIN1	MAPRE3	MAPRE3	6.62462
17	PARD3B	PARD3B [701-1333]	YWHAE	YWHAE	6.2059	TRUE
18	RBM14	RBM14	AKAP9	AKAP9	6.06281	TRUE
19	PRKCI	PRKCI	PARD6G	PARD6G [1-116]	5.88403	TRUE		TRUE
20	RBM14	RBM14	NDEL1	NDEL1	5.84151	TRUE
21	RBFOX2	RBFOX2	DMRTB1	DMRTB1	5.81774	TRUE
22	PCM1	PCM1	YWHAE	YWHAE [123-246]	5.73094	TRUE	TRUE
23	PARD6G	PARD6G [157-346]	RBM14	RBM14	5.63264
24	FXR2	FXR2	FMR1	FMR1	5.61238	TRUE	TRUE	TRUE
25	PCM1	PCM1	PRC1	PRC1	5.60675	TRUE
26	PCM1	PCM1	AKAP9	AKAP9	5.38579	TRUE
27	YWHAE	YWHAE	KIF1C	KIF1C	5.35787		TRUE	TRUE
28	RBM10	RBM10	RBM14	RBM14	5.35174
29	CTBP1	CTBP1	RBM14	RBM14	5.25812	TRUE
30	CASK	CASK	RBM14	RBM14	5.15241
31	RPA2	RPA2	AKAP9	AKAP9	5.10628
32	KIF19A	KIF19A	AKAP9	AKAP9	5.06963
33	AKAP9	AKAP9	RBM14	RBM14	5.04666	TRUE
34	MAPRE1	MAPRE1	MAPRE2	MAPRE2	4.99261	TRUE	TRUE	TRUE
35	KLC4	KLC4	PCM1	PCM1	4.93982	TRUE
36	PARD6G	PARD6G [157-346]	DMRTB1	DMRTB1	4.91567
37	PARD6G	PARD6G	PRKCI	PRKCI [1-108]	4.882	TRUE		TRUE
38	GTSE1	GTSE1	AKAP9	AKAP9	4.88191
39	PCM1	PCM1	YWHAE	YWHAE [1-122]	4.84227	TRUE	TRUE
40	PARD6G	PARD6G	PRKCI	PRKCI	4.70451	TRUE		TRUE
41	FXR2	FXR2	RBM14	RBM14	4.69065
42	PARD6G	PARD6G [157-346]	AKAP9	AKAP9	4.62811
43	NIN	NIN	PCM1	PCM1	4.50755
44	RPA2	RPA2	RBM14	RBM14	4.46533
45	KLC4	KLC4	AKAP9	AKAP9	4.44074
46	PCM1	PCM1	KLC4	KLC4	4.40216	TRUE
47	MAPRE3	MAPRE3	MAPRE2	MAPRE2	4.39121	TRUE
48	PRKCI	PRKCI	PARD6G	PARD6G	4.37792	TRUE		TRUE
49	GTSE1	GTSE1	MAPRE1	MAPRE1	4.35195	TRUE
50	MYO5A	MYO5A [854-1853]	CALM1	CALM1	4.33117
51	KIF19A	KIF19A	NDEL1	NDEL1	4.31605
52	PRKCI	PRKCI [1-108]	RBM14	RBM14	4.30189
53	CASK	CASK	AKAP9	AKAP9	4.28432
54	KLC2	KLC2	KLC4	KLC4	4.26988		TRUE	TRUE
55	KLC4	KLC4	NDEL1	NDEL1	4.26403	TRUE
56	PARD6G	PARD6G [1-116]	PRKCI	PRKCI	4.1942	TRUE		TRUE
57	RBM14	RBM14	CTBP1	CTBP1	4.16318	TRUE
58	PCM1	PCM1	PRKCI	PRKCI [1-108]	4.16182
59	PRC1	PRC1	AKAP9	AKAP9	4.13245	TRUE
60	DYNLT1C	DYNLT1C	KIF2A	KIF2A	4.1315
61	MAPRE2	MAPRE2	MAPRE1	MAPRE1	4.12743	TRUE	TRUE	TRUE
62	PKP2	PKP2	DMRTB1	DMRTB1	4.12111
63	FMR1	FMR1	AKAP9	AKAP9	4.10593
64	GTSE1	GTSE1	MAPRE3	MAPRE3	4.10143
65	RBM5	RBM5	RBM14	RBM14	4.05783
66	PRC1	PRC1	NDEL1	NDEL1	4.03681	TRUE
67	SLAIN1	SLAIN1	DMRTB1	DMRTB1	4.0303
68	RBFOX2	RBFOX2	PCBP1	PCBP1	4.02213	TRUE
69	RBM10	RBM10	NIN	NIN	3.98848	TRUE
70	CTBP1	CTBP1	AKAP9	AKAP9	3.96187
71	PRC1	PRC1	KLC4	KLC4	3.89503	TRUE
72	RBM10	RBM10	DDX17	DDX17	3.89227
73	NIN	NIN	GTSE1	GTSE1	3.88349
74	PRC1	PRC1	KLC2	KLC2	3.87749
75	SLAIN2	SLAIN2	CKAP5	CKAP5	3.87473	TRUE	TRUE	TRUE
76	RBM10	RBM10	AKAP9	AKAP9	3.83543
77	DDX41	DDX41	KLC2	KLC2	3.74468
78	CASK	CASK	NDEL1	NDEL1	3.74172
79	NDEL1	NDEL1	AKAP9	AKAP9	3.74061
80	NDEL1	NDEL1	RBM14	RBM14	3.71341	TRUE
81	SF3B2	SF3B2	AKAP9	AKAP9	3.68381
82	RBM5	RBM5	PKP2	PKP2	3.6627
83	YWHAE	YWHAE	KLC4	KLC4	3.5654
84	CASK	CASK	PRC1	PRC1	3.54707
85	MAPRE1	MAPRE1	GTSE1	GTSE1	3.53388	TRUE
86	CASK	CASK	PCM1	PCM1	3.51874
87	YWHAE	YWHAE	PARD3B	PARD3B [701-1333]	3.50724	TRUE
88	PRC1	PRC1	PCM1	PCM1	3.48668	TRUE
89	FXR2	FXR2	PCM1	PCM1	3.372
90	KIFAP3	KIFAP3	RBM14	RBM14	3.36714
91	FXR2	FXR2	MAPRE3	MAPRE3	3.34153
92	RPA2	RPA2	YWHAE	YWHAE [123-246]	3.32595	TRUE
93	DYNLT1C	DYNLT1C	RBM14	RBM14	3.31347
94	CASK	CASK	PKP2	PKP2	3.29727
95	RBM5	RBM5	DDX17	DDX17	3.29095
96	MED1	MED1	AKAP9	AKAP9	3.28009
97	DDX17	DDX17	RBM14	RBM14	3.27461	TRUE
98	FMR1	FMR1	RBM14	RBM14	3.24666
99	FXR2	FXR2	KIF2A	KIF2A	3.16214
100	KIFAP3	KIFAP3	FAM190B	FAM190B	3.07193
101	NIN	NIN	YWHAE	YWHAE [1-122]	3.06355
102	SLAIN1	SLAIN1	AKAP9	AKAP9	3.01389
103	RBM10	RBM10	GTSE1	GTSE1	3.00699
104	RPA2	RPA2	NDEL1	NDEL1	2.99714
105	PCM1	PCM1	CDC42	CDC42 [1-89]	2.98179
106	RBM10	RBM10	PCBP1	PCBP1	2.98122
107	FXR2	FXR2	AKAP9	AKAP9	2.96342
108	NDEL1	NDEL1	KLC4	KLC4	2.93802	TRUE
109	RBM6	RBM6	MAPRE2	MAPRE2	2.93092
110	KIFAP3	KIFAP3	GTSE1	GTSE1	2.90503
111	CASK	CASK	SF3B2	SF3B2	2.89681
112	CASK	CASK	DDX54	DDX54	2.89529
113	CASK	CASK	MED1	MED1	2.88935
114	NDEL1	NDEL1	PRC1	PRC1	2.88515	TRUE
115	CASK	CASK	PRKCI	PRKCI [1-108]	2.86065
116	MAPRE2	MAPRE2	MAPRE3	MAPRE3	2.82206	TRUE
117	KLC4	KLC4	PRC1	PRC1	2.77009	TRUE
118	PRC1	PRC1	KIF3B	KIF3B	2.6921
119	PCM1	PCM1	YWHAE	YWHAE	2.69027	TRUE	TRUE
120	SLAIN1	SLAIN1	RBM14	RBM14	2.64505
121	FXR2	FXR2	DYNLT1C	DYNLT1C	2.60778
122	PKP2	PKP2	NDEL1	NDEL1	2.56921			TRUE
123	KIFAP3	KIFAP3	DHX37	DHX37	2.55978
124	FXR2	FXR2	DMRTB1	DMRTB1	2.54242
125	AKAP9	AKAP9	YWHAE	YWHAE [123-246]	2.53995	TRUE
126	AKAP9	AKAP9	PRC1	PRC1	2.51433	TRUE
127	CASK	CASK	MARK2	MARK2 [1-320]	2.49235
128	CASK	CASK	RPA2	RPA2	2.43875
129	RBM10	RBM10	NDEL1	NDEL1	2.41449
130	AKAP9	AKAP9	PCM1	PCM1	2.40684	TRUE
131	CASK	CASK	GTSE1	GTSE1	2.38963
132	AKAP9	AKAP9	AKAP9	AKAP9	2.3828	TRUE
133	CASK	CASK	KLC4	KLC4	2.36968
134	KLC4	KLC4	RBM14	RBM14	2.36124
135	RBM5	RBM5	KIF19A	KIF19A	2.35118
136	KIF19A	KIF19A	MAPRE3	MAPRE3	2.32553
137	SLAIN1	SLAIN1	NDEL1	NDEL1	2.29015
138	CLIP4	CLIP4	TACC3	TACC3	2.28978
139	NIN	NIN	KLC1	KLC1	2.28776
140	DDX6	DDX6	RBM14	RBM14	2.27147
141	SLAIN1	SLAIN1	PRC1	PRC1	2.26936
142	NIN	NIN	RBM10	RBM10	2.26926	TRUE
143	PCM1	PCM1	KLC1	KLC1	2.26783
144	PCM1	PCM1	DYNLL1	DYNLL1	2.24385	TRUE		TRUE
145	CASK	CASK	MAPRE2	MAPRE2	2.21456
146	RBM10	RBM10	CASK	CASK	2.21339	TRUE
147	CASK	CASK	KIF2A	KIF2A	2.21268
148	RPA2	RPA2	PRKCI	PRKCI [1-108]	2.18895
149	FXR2	FXR2	NDEL1	NDEL1	2.17892
150	PKP2	PKP2	KLC4	KLC4	2.17565
151	RPA2	RPA2	DMRTB1	DMRTB1	2.17361
152	PKP2	PKP2	AKAP9	AKAP9	2.1736
153	NDEL1	NDEL1	DYNLL1	DYNLL1	2.1534	TRUE
154	MAP4	MAP4	CDC42	CDC42 [1-89]	2.10137
155	RPA2	RPA2	MARK2	MARK2 [1-320]	2.09219
156	CASK	CASK	YWHAE	YWHAE [123-246]	2.0628	TRUE
157	PRC1	PRC1	YWHAE	YWHAE [1-122]	2.0574
158	TOPBP1	TOPBP1	SF3B2	SF3B2	2.04303
159	RPA2	RPA2	PRC1	PRC1	2.00185
160	XRN2	XRN2	DYNLT1C	DYNLT1C	1.99305
161	KIFAP3	KIFAP3	NAV1	NAV1	1.96872
162	SLAIN2	SLAIN2	MAPRE2	MAPRE2	1.96389
163	PRC1	PRC1	SF3B2	SF3B2	1.95823
164	MYO5A	MYO5A [1-853]	AKAP9	AKAP9	1.95033
165	RBM5	RBM5	DCX	DCX	1.94106
166	NDEL1	NDEL1	YWHAE	YWHAE [1-122]	1.93929	TRUE	TRUE	TRUE
167	CLASP1	CLASP1	CKAP5	CKAP5	1.93409
168	CASK	CASK	PARD6G	PARD6G [157-346]	1.93013
169	CASK	CASK	PARD3B	PARD3B [701-1333]	1.92132
170	CKAP5	CKAP5	SLAIN2	SLAIN2	1.91695	TRUE	TRUE	TRUE
171	CASK	CASK	YWHAE	YWHAE [1-122]	1.91433	TRUE
172	MAP4	MAP4	NOP58	NOP58	1.9091
173	CTBP1	CTBP1	PRKCI	PRKCI [1-108]	1.89773
174	FXR2	FXR2	GTSE1	GTSE1	1.88046
175	GAA	GAA	PARD3B	PARD3B [271-700]	1.8523
176	FXR2	FXR2	PRC1	PRC1	1.85012
177	MAP4	MAP4	STRBP	STRBP	1.84441
178	ACTB	ACTB	NDEL1	NDEL1	1.84177
179	FXR2	FXR2	DDX17	DDX17	1.84104
180	PRKCI	PRKCI [1-108]	PARD6G	PARD6G	1.83885	TRUE		TRUE
181	MYO5A	MYO5A [1-853]	NDEL1	NDEL1	1.83605
182	GAA	GAA	DYNC1LI2	DYNC1LI2	1.8341
183	RBM10	RBM10	MAPRE2	MAPRE2	1.83405
184	RPA2	RPA2	YWHAE	YWHAE [1-122]	1.83355	TRUE
185	DDX41	DDX41	TUBG1	TUBG1	1.82685
186	SGOL2	SGOL2	SLAIN2	SLAIN2	1.81724
187	PRKCI	PRKCI	PARD6G	PARD6G [157-346]	1.80067	TRUE		TRUE
188	KIFAP3	KIFAP3	MARK2	MARK2 [1-320]	1.78871
189	RBM5	RBM5	KIF9	KIF9	1.78804
190	CASK	CASK	FMR1	FMR1	1.78252
191	DDX54	DDX54	DYNLT1C	DYNLT1C	1.77734
192	DDX6	DDX6	KLC4	KLC4	1.76904
193	MAP4	MAP4	CLASP1	CLASP1	1.7671
194	RBM5	RBM5	MED1	MED1	1.7651
195	PRPF3	PRPF3	MAPRE1	MAPRE1	1.76343
196	RBM5	RBM5	PARD3B	PARD3B [701-1333]	1.75712
197	YWHAE	YWHAE	RBM14	RBM14	1.75411
198	ILF2	ILF2	DYNLT1C	DYNLT1C	1.75104
199	YWHAE	YWHAE [123-246]	NDEL1	NDEL1	1.73833	TRUE	TRUE	TRUE
200	NDEL1	NDEL1	CEP55	CEP55	1.73466
201	EIF3C	EIF3C	TACC3	TACC3	1.7196
202	RBM10	RBM10	SF3B2	SF3B2	1.71852
203	KIF5A	KIF5A	NDEL1	NDEL1	1.70654
204	CASK	CASK	SLAIN2	SLAIN2	1.70522
205	AKAP9	AKAP9	YWHAE	YWHAE [1-122]	1.70255	TRUE
206	CASK	CASK	MAPRE1	MAPRE1	1.69113
207	PARD3B	PARD3B [1-270]	MARK2	MARK2 [1-320]	1.68872
208	CASK	CASK	PRPF3	PRPF3	1.68858
209	FMR1	FMR1	SF3B2	SF3B2	1.68783
210	RBM5	RBM5	NDEL1	NDEL1	1.68587
211	NKRF	NKRF	KIFC1	KIFC1	1.68129
212	GTSE1	GTSE1	MAPRE2	MAPRE2	1.67703
213	TUBB5	TUBB5	NDEL1	NDEL1	1.67537
214	DDX23	DDX23	PCM1	PCM1	1.67461
215	KIFAP3	KIFAP3	PARD6G	PARD6G [157-346]	1.67011
216	CASK	CASK	RBM5	RBM5	1.65951
217	PWP2	PWP2	MAPT	MAPT	1.65319
218	RBM10	RBM10	PRC1	PRC1	1.64719
219	RPA2	RPA2	MED1	MED1	1.64703
220	NOP56	NOP56	DYNC1LI1	DYNC1LI1	1.64695
221	PWP2	PWP2	DCAF7	DCAF7	1.64431
222	DYNLL1	DYNLL1	PCM1	PCM1	1.64396	TRUE		TRUE
223	DHX33	DHX33	DYNLT1C	DYNLT1C	1.6378
224	RBM10	RBM10	SLAIN1	SLAIN1	1.63732
225	WDR3	WDR3	NOP58	NOP58	1.63335
226	KIF23	KIF23	RBM34	RBM34	1.63268
227	NDEL1	NDEL1	PARD6G	PARD6G [1-116]	1.6252
228	KIF2C	KIF2C	NDEL1	NDEL1	1.62213
229	CASK	CASK	RBM10	RBM10	1.61468	TRUE
230	RBBP6	RBBP6	CASK	CASK	1.60997
231	RPA2	RPA2	PCM1	PCM1	1.60982
232	DMRTB1	DMRTB1	RBM14	RBM14	1.60919	TRUE
233	RBM5	RBM5	PCM1	PCM1	1.60198
234	RBFOX2	RBFOX2	CLASP2	CLASP2	1.60075
