# Supplementary material for: rec-YnH enables simultaneous many-by-many detection of direct protein–protein and protein–RNA interactions
Source: Nat Commun. 2018 Sep 14;9:3747. doi: 10.1038/s41467-018-06128-x (PMC6138660; doi:10.1038/s41467-018-06128-x)
Supplement: Supplementary file 10 — Supplementary Data 7 [file 41467_2018_6128_MOESM10_ESM.xlsx]

## Sheet: Supplementary Dataset 7
Supplementary Dataset 7. RNAlib input library from RNA-protein complex structures. Additionally, we included IRE and IRP as positive control and GFP and MBP for negative controls. The order is same as in Fig 6a.
PDB ID	Protein name	RNA #	RNA name	Protein length	Protein coding sequence	Detected by rec-Y3H	RNA coding sequence	RNA length	Kd(mol)	Reference (PMID)
	IRP	#1	IRE	2663	ATGAGCAACCCATTTGCATACCTTGCTGAGCCGTTAGATCCTGCACAACCAGGAAAGAAGTTCTTCAATTTGAATAAATTAGACTATTCAAGATATGGACGCTTACCGTTTTCAATCAGAGTTCTCCTGGAGGCAGCCGTTCGGAACTGTGATAAGTTTTTGGTGAAGAAAGAAGACATTGAAAATATCCTGAACTGGAATGTCACGCAGCATATGAACATAGAAGTGCCATTCAAACCCGCCCGTGTCATCCTGCAGGACTTCACGGGTGTACCATCTGTGGTTGACTTTGCTGCAATGCGTGATGCTGTGAAAAAATTAGGGGGTGATCCAGAGAAAATAAACCCTATCTGTCCTGTTGATCTTGTAATCGATCACTCCATCCAGGTTGATTTCAAC…	Yes	TGCAGCCCCCGAGGATCTGTATCTTGCTTCAACAGTGTTTGGACGGAACAGA	52
1S03_H:A [http://www.rcsb.org/pdb/explore/explore.do?structureId=1S03]	Escherichia coli 30S ribosomal protein S8	#2	Escherichia coli spc operon mRNA	129	ATGTCTATGCAAGATCCAATTGCTGATATGTTGACTAGAATTAGAAATGGTCAAGCTGCTAATAAAGCTGCTGTTACTATGCCATCTTCTAAATTGAAAGTTGCTATTGCTAATGTTTTGAAAGAAGAAGGTTTTATTGAAGATTTTAAAGTTGAAGGTGATACTAAACCAGAATTGGAATTGACTTTGAAATATTTTCAAGGTAAAGCTGTTGTTGAATCTATTCAAAGAGTTTCTAGACCAGGTTTGAGAATTTATAAAAGAAAAGATGAATTGCCAAAAGTTATGGCTGGTTTGGGTATTGCTGTTGTTTCTACTTCTAAAGGTGTTATGACTGATAGAGCTGCTAGACAAGCTGGTTTGGGTGGTGAAATTATTTGTTATGTTGCT	Yes	GGACGATGGCGAAACTGCATGAGGCAATTCATGCAAGTCCCTCGTCC	47	1.6e-07	15146079
1HQ1_A:B [http://www.rcsb.org/pdb/explore/explore.do?structureId=1HQ1]	Escherichia coli SRP protein C terminal domain	#3	4.5S RNA Domain IV	105	ATGGGTTTTGATTTGAATGATTTTTTGGAACAATTGAGACAAATGAAAAATATGGGTGGTATGGCTTCTTTGATGGGTAAATTGCCAGGTATGGGTCAAATTCCAGATAATGTTAAATCTCAAATGGATGATAAAGTTTTGGTTAGAATGGAAGCTATTATTAATTCTATGACTATGAAAGAAAGAGCTAAACCAGAAATTATTAAAGGTTCTAGAAAAAGAAGAATTGCTGCTGGTTCTGGTATGCAAGTTCAAGATGTTAATAGATTGTTGAAACAATTTGATGATATGCAAAGAATGATGAAAAAAATGAAAAAA	Yes	GGCTCTGTTTACCAGGTCAGGTCCGAAAGGAAGCAGCCAAGGCAGAGCC	49	3.33e-11	11243816
1MMS_A:C [http://www.rcsb.org/pdb/explore/explore.do?structureId=1MMS]	Ribosomal protein L11	#4	Thermotoga maritima 58 nucleotide fragment of 23S ribosomal RNA	140	ATGGCTAAAAAAGTTGCTGCTCAAATTAAATTGCAATTGCCAGCTGGTAAAGCTACTCCAGCTCCACCAGTTGGTCCAGCTTTGGGTCAACATGGTGTTAATATTATGGAATTTTGTAAAAGATTTAATGCTGAAACTGCTGATAAAGCTGGTATGATTTTGCCAGTTGTTATTACTGTTTATGAAGATAAATCTTTTACTTTTATTATTAAAACTCCACCAGCTTCTTTTTTGTTGAAAAAAGCTGCTGGTATTGAAAAAGGTTCTTCTGAACCAAAAAGAAAAATTGTTGGTAAAGTTACTAGAAAACAAATTGAAGAAATTGCTAAAACTAAAATGCCAGATTTGAATGCTAATTCTTTGGAAGCTGCTATGAAAATTATTGAAGGTACTGCTAAA…	Yes	GCTGGGATGTTGGCTTAGAAGCAGCCATCATTTAAAGAGTGCGTAACAGCTCACCAGC	58	1.2e-07	12954336
1NYB_A:B [http://www.rcsb.org/pdb/explore/explore.do?structureId=1NYB]	Enterobacteria phage phi21 probable regulatory protein N	#5	boxB RNA hairpin	22	ATGGAATCTAAAGGTACTGCTAAATCTAGATATAAAGCTAGAAGAGCTGAATTGATTGCTGAAAGAAGA	No	GGTTCACCTCTAACCGGGTGAGCC	24	2e-07	12756325
2PJP_A:B [http://www.rcsb.org/pdb/explore/explore.do?structureId=2PJP]	Escherichia coli SelB mRNA-binding domain	#6	SECIS RNA	121	ATGTTTTCTGAAGAACAACAAGCTATTTGGCAAAAAGCTGAACCATTGTTTGGTGATGAACCATGGTGGGTTAGAGATTTGGCTAAAGAAACTGGTACTGATGAACAAGCTATGAGATTGACTTTGAGACAAGCTGCTCAACAAGGTATTATTACTGCTATTGTTAAAGATAGATATTATAGAAATGATAGAATTGTTGAATTTGCTAATATGATTAGAGATTTGGATCAAGAATGTGGTTCTACTTGTGCTGCTGATTTTAGAGATAGATTGGGTGTTGGTAGAAAATTGGCTATTCAAATTTTGGAATATTTTGATAGAATTGGTTTTACTAGAAGAAGAGGTAATGATCATTTGTTGAGAGAT	Yes	GGCGGTTGCAGGTCTGCACCGCC	23	3e-10	17537456
1RLG_A:C [http://www.rcsb.org/pdb/explore/explore.do?structureId=1RLG]	Archaeoglobus fulgidus 50S ribosomal protein L7Ae	#7	archaeal box C/D RNA	119	ATGTATGTTAGATTTGAAGTTCCAGAAGATATGCAAAATGAAGCTTTGTCTTTGTTGGAAAAAGTTAGAGAATCTGGTAAAGTTAAAAAAGGTACTAATGAAACTACTAAAGCTGTTGAAAGAGGTTTGGCTAAATTGGTTTATATTGCTGAAGATGTTGATCCACCAGAAATTGTTGCTCATTTGCCATTGTTGTGTGAAGAAAAAAATGTTCCATATATTTATGTTAAATCTAAAAATGATTTGGGTAGAGCTGTTGGTATTGAAGTTCCATGTGCTTCTGCTGCTATTATTAATGAAGGTGAATTGAGAAAAGAATTGGGTTCTTTGGTTGAAAAAATTAAAGGTTTGCAAAAA	No	GCTCTGACCGAAAGGCGTGATGAGC	25	5e-09	11842104
2ANN_A:B [http://www.rcsb.org/pdb/explore.do?structureId=2ANN]	Homo sapiens Nova-1 KH1/KH2	#8	25-nt RNA hairpin	178	ATGCCATTGGGTTCTCAATATTTTTTGAAAGTTTTGATTCCATCTTATGCTGCTGGTTCTATTATTGGTAAAGGTGGTCAAACTATTGTTCAATTGCAAAAAGAAACTGGTGCTACTATTAAATTGTCTAAATCTAAAGATTTTTATCCAGGTACTACTGAAAGAGTTTGTTTGATTCAAGGTACTATTGAAGCTTTGAATGCTGTTCATGGTTTTATTGCTGAAAAAATTAGAGAAATGCCACAAAATGTTGCTAAAACTGAACCAGTTTCTATTTTGCAACCACAAACTACTGTTAATCCAGATAGAGCTAATCAAGTTAAAATTATTGTTCCAAATTCTACTGCTGGTTTGATTATTGGTAAAGGTGGTGCTACTGTTAAAGCTATTATGGAACAA…	No	CGCGCGGATCAGTCACCCAAGCGCG	25	4.2e-07	21742260
1EC6_A:D [http://www.rcsb.org/pdb/explore/explore.do?structureId=1EC6]	Human Nova-2 KH3 k-homology RNA-binding domain	#9	20-mer RNA hairpin	87	ATGAAAGAATTGGTTGAAATTGCTGTTCCAGAAAATTTGGTTGGTGCTATTTTGGGTAAAGGTGGTAAAACTTTGGTTGAATATCAAGAATTGACTGGTGCTAGAATTCAAATTTCTAAAAAAGGTGAATTTTTGCCAGGTACTAGAAATAGAAGAGTTACTATTACTGGTTCTCCAGCTGCTACTCAAGCTGCTCAATATTTGATTTCTCAAAGAGTTACTTATGAACAAGGTGTTAGAGCTTCTAATCCACAAAAAGTT	Yes	GAGGACCTAGATCACCCCTC	20	5e-07	10811881
3R9W_A:B [http://www.rcsb.org/pdb/explore/explore.do?structureId=3R9W]	GTPase Era	#10	RNA301	307	ATGCATCATCATCATCATCATATGAAAGTTGGTTATGTTGCTATTGTTGGTAAACCAAATGTTGGTAAATCTACTTTGTTGAATAATTTGTTGGGTACTAAAGTTTCTATTATTTCTCCAAAAGCTGGTACTACTAGAATGAGAGTTTTGGGTGTTAAAAATATTCCAAATGAAGCTCAAATTATTTTTTTGGATACTCCAGGTATTTATGAACCAAAAAAATCTGATGTTTTGGGTCATTCTATGGTTGAAATTGCTAAACAATCTTTGGAAGAAGCTGATGTTATTTTGTTTATGATTGATGCTACTGAAGGTTGGAGACCAAGAGATGAAGAAATTTATCAAAATTTTATTAAACCATTGAATAAACCAGTTATTGTTGTTATTAATAAAATTGAT…	No	CAACCGTAGGGGAACCTGCGGTTGGATCACCTCC	34	1.26e-08	21646538
2L2K_B:A [http://www.rcsb.org/pdb/explore/explore.do?structureId=2L2K]	ADAR2 dsRBM2	#11	GluR-2 LSL RNA	71	ATGCCATCTGGTAAAAATCCAGTTATGATTTTGAATGAATTGAGACCAGGTTTGAAATATGATTTTTTGTCTGAATCTGGTGAATCTCATGCTAAATCTTTTGTTATGTCTGTTGTTGTTGATGGTCAATTTTTTGAAGGTTCTGGTAGAAATAAAAAATTGGCTAAAGCTAGAGCTGCTCAATCTGCTTTGGCTACTGTTTTTAATTTGCATTTG	Yes	GGTAAGGTGGGTGGAATCCTTCGGGATCCCACCTACCCTGCC	42	3.7e-07	20946981
2L3C_A:B [http://www.rcsb.org/pdb/explore/explore.do?structureId=2L3C]	Adar2 Dsrbm1	#12	GluR-2 USL Rna	74	ATGCCAGGTCCAGTTTTGCCAAAAAATGCTTTGATGCAATTGAATGAAATTAAACCAGGTTTGCAATATATGTTGTTGTCTCAAACTGGTCCAGTTCATGCTCCATTGTTTGTTATGTCTGTTGAAGTTAATGGTCAAGTTTTTGAAGGTTCTGGTCCAACTAAAAAAAAAGCTAAATTGCATGCTGCTGAAAAAGCTTTGAGATCTTTTGTTCAATTTCCAAAT	Yes	GGTAGTATAACAATATCCGTGTTGTTATAGTACC	34	3.3e-07	20946981
2LBS_B:A [http://www.rcsb.org/pdb/explore/explore.do?structureId=2LBS]	S. cerevisiae RNase III (Rnt1p)	#13	TTCGGACC	90	ATGGGTTCTTTGGATATGAATGCTAAAAGACAATTGTATTCTTTGATTGGTTATGCTTCTTTGAGATTGCATTATGTTACTGTTAAAAAACCAACTGCTGTTGATCCAAATTCTATTGTTGAATGTAGAGTTGGTGATGGTACTGTTTTGGGTACTGGTGTTGGTAGAAATATTAAAATTGCTGGTATTAGAGCTGCTGAAAATGCTTTGAGAGATAAAAAAATGTTGGATTTTTATGCTAAACAAAGAGCTGCTATTCCAAGATCTGAATCT	No	GGGATACCATGTTCAAGTGAACGTGGTATCTC	32	3.41e-05	21742266
1RKJ_A:B [http://www.rcsb.org/pdb/explore.do?structureId=1RKJ]	Mesocricetus auratus nucleolin RNA binding domain 12	#14	a natural pre-rRNA target, b2NRE	175	ATGGGTTCTCATATGGTTGAAGGTTCTGAATCTACTACTCCATTTAATTTGTTTATTGGTAATTTGAATCCAAATAAATCTGTTGCTGAATTGAAAGTTGCTATTTCTGAATTGTTTGCTAAAAATGATTTGGCTGTTGTTGATGTTAGAACTGGTACTAATAGAAAATTTGGTTATGTTGATTTTGAATCTGCTGAAGATTTGGAAAAAGCTTTGGAATTGACTGGTTTGAAAGTTTTTGGTAATGAAATTAAATTGGAAAAACCAAAAGGTAGAGATTCTAAAAAAGTTAGAGCTGCTAGAACTTTGTTGGCTAAAAATTTGTCTTTTAATATTACTGAAGATGAATTGAAAGAAGTTTTTGAAGATGCTTTGGAAATTAGATTGGTTTCTCAAGAT…	Yes	GGATGCCTCCCGAGTGCATCC	21	1.1e-06	15033352
2XNR_A:C [http://www.rcsb.org/pdb/explore/explore.do?structureId=2XNR]	nuclear polyadenylated RNA-binding protein 3	#15	5'-R(*UP*UP*CP*UP*UP*AP*UP*UP*CP*UP*UP*A)-3'	97	ATGGGTTCTTCTCATCATCATCATCATCATTCTTCTGGTTTGGTTCCAAGAGGTTCTCATATGAAATCTAGATTGTTTATTGGTAATTTGCCATTGAAAAATGTTTCTAAAGAAGATTTGTTTAGAATTTTTTCTCCATATGGTCATATTATGCAAATTAATATTAAAAATGCTTTTGGTTTTATTCAATTTGATAATCCACAATCTGTTAGAGATGCTATTGAATGTGAATCTCAAGAAATGAATTTTGGTAAAAAATTGATTTTGGAAGTTTCTTCTTCTAATGCTAGA	No	TTCTTATTCTTA	12	0.00011	20805243
3NMR_A:B [http://www.rcsb.org/pdb/explore/explore.do?structureId=3NMR]	CUGBP1 RRM1/2	#16	12-nt RNA sequences：GUUGUUUUGUUU	175	ATGTCTGATGCTATTAAAATGTTTGTTGGTCAAGTTCCAAGAACTTGGTCTGAAAAAGATTTGAGAGAATTGTTTGAACAATATGGTGCTGTTTATGAAATTAATGTTTTGAGAGATAGATCTCAAAATCCACCACAATCTAAAGGTTGTTGTTTTGTTACTTTTTATACTAGAAAAGCTGCTTTGGAAGCTCAAAATGCTTTGCATAATATGAAAGTTTTGCCAGGTATGCATCATCCAATTCAAATGAAACCAGCTGATTCTGAAAAAAATAATGCTGTTGAAGATAGAAAATTGTTTATTGGTATGATTTCTAAAAAATGTACTGAAAATGATATTAGAGTTATGTTTTCTTCTTTTGGTCAAATTGAAGAATGTAGAATTTTGAGAGGTCCAGAT…	No	GTTGTTTTGTTT	12	6.5e-07	20947024
4ED5_A:D [http://www.rcsb.org/pdb/explore/explore.do?structureId=4ED5]	Hu antigen R RRM1/2	#17	5'-R(*A*UP*UP*UP*UP*UP*AP*UP*UP*UP*U)-3' 11-base RNA	177	ATGGGTAGAACTAATTTGATTGTTAATTATTTGCCACAAAATATGACTCAAGATGAATTGAGATCTTTGTTTTCTTCTATTGGTGAAGTTGAATCTGCTAAATTGATTAGAGATAAAGTTGCTGGTCATTCTTTGGGTTATGGTTTTGTTAATTATGTTACTGCTAAAGATGCTGAAAGAGCTATTAATACTTTGAATGGTTTGAGATTGCAATCTAAAACTATTAAAGTTTCTTATGCTAGACCATCTTCTGAAGTTATTAAAGATGCTAATTTGTATATTTCTGGTTTGCCAAGAACTATGACTCAAAAAGATGTTGAAGATATGTTTTCTAGATTTGGTAGAATTATTAATTCTAGAGTTTTGGTTGATCAAACTACTGGTTTGTCTAGAGGTGTT…	No	ATTTTTATTTT	11	1.69e-07	23519412
	GFP			720	ATGAGCGTGAGCAAGGGCGAGGAGCTGTTCACCGGGGTGGTGCCCATCCTGGTCGAGCTGGACGGCGACGTAAACGGCCACAAGTTCAGCGTGTCCGGCGAGGGCGAGGGCGATGCCACCTACGGCAAGCTGACCCTGAAGTTCATCTGCACCACCGGCAAGCTGCCCGTGCCCTGGCCCACCCTCGTGACCACCCTGACCTACGGCGTGCAGTGCTTCAGCCGCTACCCCGACCACATGAAGCAGCACGACTTCTTCAAGTCCGCCATGCCCGAAGGCTACGTCCAGGAGCGCACCATCTTCTTCAAGGACGACGGCAACTACAAGACCCGCGCCGAGGTGAAGTTCGAGGGCGACACCCTGGTGAACCGCATCGAGCTGAAGGGCATCGACTTCAAG…	No
	MBP			593	ATGGCATCACAGAAGAGACCCTCACAGCGATCCAAGTACCTGGCCACAGCAAGTACCATGGACCATGCCAGGCATGGCTTCCTCCCAAGGCACAGAGACACGGGCATCCTTGACTCCATCGGGCGCTTCTTTAGCGGTGACAGGGGTGCGCCCAAGCGGGGCTCTGGCAAGGTACCCTGGCTAAAGCAGAGCCGGAGCCCTCTGCCCTCTCATGCCCGCAGCCGTCCTGGGCTGTGCCACATGTACAAGGACTCACACACGAGAACTACCCATTATGGCTCCCTGCCCCAGAAGTCGCAGCACGGCCGGACCCAAGATGAAAACCCAGTAGTCCATTTCTTCAAGAACATTGTGACACCTCGAACACCACCTCCATCCCAAGGGAAGGGGAGAGGCCTG…	No
Ammended from: Yang, X., Li, H., Huang, Y. & Liu, S. The dataset for protein-RNA binding affinity. Protein science : a publication of the Protein Society 22, 1808-1811, doi:10.1002/pro.2383 (2013).
